# Supplementary material for: Effects of bariatric surgery and dietary interventions for obesity on brain neurotransmitter systems and metabolism: A systematic review of positron emission tomography (PET) and single‐photon emission computed tomography (SPECT) studies
Source: Obes Rev. 2023 Sep 12;24(11):e13620. doi: 10.1111/obr.13620 (PMC10909448; doi:10.1111/obr.13620)
Supplement: Supplementary file 2 — Table S1. Study protocols. Table S2. PET/SPECT protocols. Table S3. PET/SPECT analysis. Table S4. Quality assessment. Table S5. PET/SPECT results. Table S6. PET/SPECT association with clinical outcomes. Table S7. Behavioral measures. Table S8. PET/SPECT association with behavioral measures. Table S9. Blood mechanistic measures. Table S10. PET/SPECT association with blood mechanistic measures. [file OBR-24-e13620-s002.xlsx]

## Sheet: Summary of Tables
TABLES
Effects of Bariatric Surgery and Dietary Interventions for Overweight and Obesity on the Brain: a Systematic Review of PET and SPECT Studies
Alhanouf S. Al-Alsheikh a, b, Shahd Alabdulkader c, Alexander D. Miras a,d, Anthony P. Goldstone e
a Department of Metabolism, Digestion and Reproduction, Imperial College London, Hammersmith Hospital, London W12 0NN, UK
b Department of Community Health Sciences, College of Applied Medical Sciences, King Saud University, Riyadh 11451, Saudi Arabia
c Department of Health Sciences, College of Health and Rehabilitation Sciences, Princess Nourah Bint Abdulrahman University, Riyadh 84428, Saudi Arabia
d Ulster University, School of Medicine, Faculty of Life & Health Sciences, Londonderry, Northern Ireland, BT48 7JL, UK
e PsychoNeuroEndocrinology Research Group, Division of Psychiatry, Department of Brain Sciences, Imperial College London, Hammersmith Hospital, London W12 0NN, UK
E-mail: tony.goldstone@imperial.ac.uk
Supplementary Tables
Table S1	Study protocols
Table S2	PET/SPECT protocols
Table S3	PET/SPECT analysis
Table S4	Quality assessment
Table S5	PET/SPECT results
Table S6	PET/SPECT association with clinical outcomes
Table S7	Behavioural measures
Table S8	PET/SPECT association with behavioural measures
Table S9	Blood mechanistic measures
Table S10	PET/SPECT association with blood mechanistic measures

## Sheet: Abbreviations
Abbreviations:
∆	change
-ve	negative
?	unknown
( )	trend
[ ]	uncorrected for multiple comparisons
→	no change
↑	increase or greater than
↓	decrease or less than
+ve	positive
11C-DASB	11C-3-amino-4-(2-dimethylaminomethyl-phenylsulfanyl)-benzonitrile
11C-MRB	11C-Methylreboxetine
123I-FP-CIT	123I-N-ω-fluoropropyl-2β-carbomethoxy-3β-(4-iodophenyl)nortropane
123I-IBZM	123I-Iodobenzamide
15O-H2O	15O-water
18F-FDG	18F-Fluorodeoxyglucose
18F-FTHA	18F-fluoro-6-thia-heptadecanoic acid
5-HT2AR	serotonin 2A receptor
a	anterior
ACC	anterior cingulate cortex
AG	acyl ghrelin
ALT	alanine aminotransferase
aROI	anatomical regions of interest
ASL	arterial spin labelling
ATQ	Adult Temprament Questionnaire
AUC	area under the curve
av.	average
BA	brodmann area
BDI-II	Beck Depression Inventory II
BES	Binge Eating Scale
BF	body fat
BFAU	brain fatty acid uptake
BGU	brain glucose uptake
BIS-II	Barratt Impulsiveness Scale-11
BMI	body mass index
BP	binding potential
BR	breakfast
c-peptide	connecting peptide
CBF	cerebral blood flow
CBM	cerebellum
CBT	cognitive behavioural therapy
CHO	carbohydrate
corr.	corrected
correl.	correlelation
CS	cross-sectional
D	dinner
d	dorsal
DAT	dopamine transporter
DEBQ	Dutch Eating Behaviour Questionnaire
dec.	decrease
DI	diposition index
dlFC	dorsolateral frontal cortex
dlPFC	dorsolateral prefrontal cortex
DRD2/3	dopamine receptor D2/3
DSST	Digital Symbol Substitution Test
EAH	Eating in absence of hunger
EDEQ	Eating Disorders Examination Questionnaire
EGP	(insulin-suppressed) endogenous glucose production
EHQ	Eating Hedonics Questionnaire
EHSS	Edinburgh Hypoglycaemic Symptom Score
excl.	excluding
FAU	fatty acid uptake
FBG	fasting blood glucose
FCQ	Food Craving Questionnaire
FDR	false discovery rate
FFA	free fatty acid
FFM	free fat mass
FI	food intake
FPG	fasting plasma glucose (to convert mmol/L to mg/dL multiply by 18)
fROI	functional regions of interest
FSL	FMRIB software library
FUR	fractional uptake rate
FWE	family wise error
g	gram
GFCQ-S	General Food Craving Questionnaire-State
GFCQ-T	General Food Craving Questionnaire-Trait
GH	growth hormone
GIP	gastric inhibitory polypeptide
GLP-1	glucagon-like peptide 1
GU	glucose uptake
HbA1c	glycated haemoglobin
HDL	high-density lipoprotein
HE	high-energy food
HEC	hyperinsulinaemic euglycaemic clamp
HOC	hyperinsulinaemic hypoglycaemic clamp
HOMA-IR	homeostasis model assesment insulin resistance
HOMA-IR2	homeostasis model assesment insulin resistance 2
hsCRP	highly sensitive C reactive protein
IFG	impaired fasting glucose
infFG	inferior frontal gyrus
IGT	impaired glucose tolerance
IL-6	interleukin-6
IL-8	interleukin-8
incl.	including
IQR	interquartile range
IR	insulin resistance
IS	insulin sensitivity
ITG	inferior temporal gyrus
L	left
lat	lateral
LC	locus coeruleus
LCD	low calorie diet
LDL	low-density lipoprotein
long.	longitudinal
M-value	insulin-stimulated glucose disposal
MCC	middle cingulate cortex
med	medial
MFC	medial frontal cortex
MFG	middle frontal gyrus
mid	middle
mix	mixed group
MOR	μ opioid receptor
MRI	magnetic resonance imaging
MS	metabolic syndrome
MTG	middle temporal gyrus
n	sample size
n/a	not applicable
Nacc	nucleus accumbens
NAT	noradrenaline transporter
NF	non-food
NOC	non-obese control
NT	no treatment
NWC	normal weight control (lean)
o	no or no difference/change
OB	obese
occ	occipital
OGTT	oral glucose tolerance test
OW	overweight
P	probability
p	posterior
PANAS	positive and negative affect scale
PCC	posterior cingulate cortex
pCO2	partial pressure of carbon dioxide
perm.	permutations
PET	positron emission tomography
PFC	prefrontal cortex
PG	plasma glucose
pH	potential of hydrogen
PHG	parahippocampal gyrus
PostCG	post-central gyrus
preCG	pre-central gyrus
PYY	peptide YY
QUICKI	Quantitative Insulin Sensitivity Check Index
R	right
REE	resting energy expenditure
RMANCOVA	repeated measures analysis of covariance
ROIs	regions of interest
RYGB	Roux-en-Y gastric bypass
SAT	subcutaneous adipose tissue
SCL-90-R	Symptom Checklist-90-Revised
SD	standard deviation
SERT	serotonin transporter
SFG	superior frontal gyrus
SI	whole body insulin sensitivity index
sig.	signficant
SN	substantia nigra
SPECT	single-photon emission computerized tomography
SPM	Statistical Parametric Mapping
SST	somatostatin
STAI	State-Trait Anxiety Inventory
STG	superior temporal gyrus
SVC	small volume correction
T2DM	type 2 diabetes mellitus
TEFQ	Three Factor Eating Questionnaire
temp	temporal
TFCE	threshold-free cluster enhancement
TG	triglycerides
TMT	trail making test
TNF-α	tumor necrosis factor alpha
UK	United Kingdom
uncorr.	uncorrected
USA	United States of America
v	ventral
VAS	visual analogue scales
VAT	visceral adipose tissue
vCing	ventral cingulate
VLCD	very low calorie diet
VS	ventral striatum
vs.	versus
VSG	vertical sleeve gastrectomy
w	week
YFAS	Yale Food Addicton Scale
𝝫total	β-cell response sensitivity to glucose

## Sheet: S1. Study protocols
Table S1. Study protocols
Author, Year	State manipulation	Nutritional state	Control feeding / manipulation order effects	Meal	Macronutrients (% total kcal)	Time since meal (h)	Menstrual cycle control	Mood assessment
DOPAMINE
11C-raclopride
Steele, 2010	n/a	?	n/a	?	?	?	o	Yes
Karlsson, 2016 a	n/a	Fed	n/a	?	?	2	o	Yes
18F-fallypride
Dunn, 2010	n/a	Fasted	n/a	n/a	n/a	8	o	Yes
Dunn, 2017	n/a	Pre-meal	n/a	snack d	?	8.5 (daytime)	o	Yes
123I-IBZM
de Weijer, 2014 b	n/a	Fasted	n/a	n/a	n/a	overnight fast	o	o
van der Zwaal, 2016 b	n/a	Fasted	n/a	n/a	n/a	overnight fast	o	o
123I-FP-CIT
Versteeg, 2017 c	n/a	Fasted	n/a	n/a	n/a	overnight fast	o	o
SEROTONIN
123I-FP-CIT
Versteeg, 2017 c	n/a	Fasted	n/a	n/a	n/a	overnight fast	n/a	o
18F-altanserin and 11C-DASB
Haahr, 2015	n/a	Fed	n/a	400 kcal	?	?	o	Yes
NORADRENALINE
11C-MRB
Vettermann, 2018	n/a	?	n/a	?	?	?	o	Yes
OPIOID
11C-carfentanil
Karlsson, 2016 a	n/a	Fed	n/a	?	?	2	o	Yes
Burghardt, 2015	n/a	Fed Fasted	o (Fasted 1st, Fed 2nd)	500 kcal, 474 mL chocolate Ensure n/a	fat 28%, CHO 48%, protein 23% n/a	0.5 >10	n/a	Yes
GLUCOSE METABOLISM
18F-FDG
Hunt, 2016	SST/insulin vs. saline	Fed Fasted	Yes	400 kcal meal (vanilla ice cream) n/a	fat 60.7%, CHO 32.0%, protein 8.0% n/a	1 >9	Yes (1st 10 days)	o
Rebelos, 2019	HEC vs. none	Fasted	o (none 1st, clamp 2nd)	n/a	n/a	overnight	o	o
Marques, 2014	n/a	?	n/a	?	?	?	o	o
Tuulari, 2013	HEC vs. none	Fasted	?	n/a	n/a	12	o	o
Guzzardi, 2018	n/a	Pre-meal	o (presentation: neutral 1st, food 2nd)	n/a	n/a	6	Yes (follicular)	o
Redies, 1989 a	n/a	Fasted	n/a	n/a	n/a	12-14	n/a	o
Almby, 2021	HOC (2.7 mmol/L) vs. HEC (5.0 mmol/L)	Fasted	o (clamp: HEC 1st, HOC 2nd)	n/a	n/a	overnight	?	o
CEREBRAL BLOOD FLOW
15O-H2O
Redies, 1989 a	n/a	Fasted	n/a	n/a	n/a	12-14	n/a	o
Delparigi, 2004 b	n/a	Fed Fasted	o (Fasted 1st, Fed 2nd)	Ensure Plus, 1.5 kcal/mL, 50% REE n/a	fat 29%, CHO 56%, protein 15% n/a	0.5 36	Yes (follicular)	o
Delparigi, 2007 b	n/a	Fed Fasted	o (Fasted 1st, Fed 2nd)	Ensure Plus, 1.5 kcal/mL, 50% REE n/a	fat 29%, CHO 56%, protein 15% n/a	0.5 36	Yes (follicular)	o
Le, 2007 b	n/a	Fed Fasted	o (Fasted 1st, Fed 2nd)	Ensure Plus, 1.5 kcal/mL, 50% REE n/a	fat 29%, CHO 56%, protein 15% n/a	0.5 36	Yes (follicular)	o
ASL
Almby, 2021	HOC (2.7 mmol/L) vs. HEC (5.0 mmol/L)	Fasted	o (clamp: HEC 1st, HOC 2nd)	n/a	n/a	overnight	?	o
FATTY ACID METABOLISM
18F-FTHA and 11C-palmitate
Karmi, 2010	n/a	Fasted	n/a	n/a	n/a	12	o	o
Rebelos, 2020	n/a	Fasted	n/a	n/a	n/a	10-12	o	o
Abbreviations:			Footnotes:
?	unknown		a	same datasets
11C-DASB	11C-3-amino-4-(2-dimethylaminomethyl-phenylsulfanyl)-benzonitrile		b	overlapping datasets
11C-MRB	11C-Methylreboxetine		c	same dataset and tracer (SERT binding at 2 hours, DAT binding at 3 hours)
123I-FP-CIT	123I-N-ω-fluoropropyl-2β-carbomethoxy-3β-(4-iodophenyl)nortropane		d	ate a weight maintenance breakfast similar to their typical breakfast and then a small meal before 10:00 until the PET scan @ 18:30
123I-IBZM	123I-Iodobenzamide
15O-H2O	15O-water
18F-FDG	18F-Fluorodeoxyglucose
18F-FTHA	18F-fluoro-6-thia-heptadecanoic acid
ASL	arterial spin labelling
CHO	carbohydrate
DAT	dopamine transporter
HEC	hyperinsulinaemic euglycaemic clamp
HOC	hyperinsulinaemic hypoglycaemic clamp
n/a	not applicable
o	no
PET	positron emission tomography
REE	resting energy expenditure
SERT	serotonin transporter
SST	somatostatin

## Sheet: S2. PET SPECT protocols
Table S2. PET/SPECT protocols
Author/year	Radioligand	PET or SPECT	PET/SPECT task	Paradigm	Stimulus	Food categories	Non-food category	Duration scan (h)
DOPAMINE
11C-raclopride
Steele, 2010	11C-raclopride	PET	o	n/a	n/a	n/a	n/a	1.5
Karlsson, 2016 a	11C-raclopride	PET	o	n/a	n/a	n/a	n/a	0.85
18F-fallypride
Dunn, 2010	18F-fallypride	PET	o	n/a	n/a	n/a	n/a	3.5
Dunn, 2017	18F-fallypride	PET	o	n/a	n/a	n/a	n/a	3.5
123I-IBZM
de Weijer, 2014 b	123I-IBZM	SPECT	o	n/a	n/a	n/a	n/a	1
van der Zwaal, 2016 b	123I-IBZM	SPECT	o	n/a	n/a	n/a	n/a	1
123I-FP-CIT
Versteeg, 2017 c	123I-FP-CIT	SPECT	o	n/a	n/a	n/a	n/a	3
Serotonin
123I-FP-CIT
Versteeg, 2017 c	123I-FP-CIT	SPECT	o	n/a	n/a	n/a	n/a	2
18F-altanserin and 11C-DASB
Haahr, 2015	18F-altanserin 11C-DASB	PET PET	o o	n/a n/a	n/a n/a	n/a n/a	n/a n/a	0.66 1.5
NORADRENALINE
11C-MRB
Vettermann, 2018	11C-MRB	PET	o	n/a	n/a	n/a	n/a	1.5
OPIOID
11C-carfentanil
Karlsson, 2016 a	11C-carfentanil	PET	o	n/a	n/a	n/a	n/a	0.85
Burghardt, 2015	11C-carfentanil	PET	o	n/a	n/a	n/a	n/a	1.2
Glucose metabolism
18F-FDG
Hunt, 2016	18F-FDG	PET	o	n/a	n/a	n/a	n/a	0.25
Rebelos, 2019	18F-FDG	PET	o	n/a	n/a	n/a	n/a	0.66
Marques, 2014	18F-FDG	PET	o	n/a	n/a	n/a	n/a	0.25
Tuulari, 2013	18F-FDG	PET	o	n/a	n/a	n/a	n/a	0.66
Guzzardi, 2018	18F‐FDG	PET	Pictures Gustatory Odours (all combined during scan)	Passive	HE, NF	HE palatable sweet foods (e.g. chocolate cake) chocolate with artificial sweetener chocolate	Neutral e.g. landscape water water	0.66
Redies, 1989 a	18F‐FDG	PET	o	n/a	n/a	n/a	n/a	0.66
Almby, 2021	18F‐FDG	PET	o	n/a	n/a	n/a	n/a	2
Cerebral blood flow
15O-H2O
Redies, 1989 a	15O-H2O	PET	o	n/a	n/a	n/a	n/a	0.66
Delparigi, 2004 b	15O-H2O	PET	Gustatory	Passive	HE	Ensure Plus, 3 kcal, 2 mL, fat 29%, CHO 56%, protein 15%	water	2 x 1 min scans (10 min apart)
Delparigi, 2007 b	15O-H2O	PET	Gustatory	Passive	HE	Ensure Plus, 3 kcal, 2 mL, fat 29%, CHO 56%, protein 15%	water	2 x 1 min scans (10 min apart)
Le, 2007 b	15O-H2O	PET	o	n/a	n/a	n/a	n/a	2 x 1 min scans (10 min apart)
ASL
Almby, 2021	ASL	MRI	o	n/a	n/a	n/a	n/a	2
Fatty acid metabolism
18F-FTHA and 11C-palmitate
Karmi, 2010	11C-palmitate 18F-FTHA	PET PET	o o	n/a n/a	n/a n/a	n/a n/a	n/a n/a	0.33 (OB-VLCD), 0.83 (NOC)
Rebelos, 2020	18F-FTHA	PET	o	n/a	n/a	n/a	n/a	0.66
Abbreviations:					Footnotes:
?	unknown				a	same datasets
11C-DASB	11C-3-amino-4-(2-dimethylaminomethyl-phenylsulfanyl)-benzonitrile				b	overlapping datasets
11C-MRB	11C-Methylreboxetine				c	same dataset and tracer (SERT binding at 2 hours, DAT binding at 3 hours)
123I-FP-CIT	123I-N-ω-fluoropropyl-2β-carbomethoxy-3β-(4-iodophenyl)nortropane
123I-IBZM	123I-Iodobenzamide
15O-H2O	15O-water
18F-FDG	18F-Fluorodeoxyglucose
18F-FTHA	18F-fluoro-6-thia-heptadecanoic acid
ASL	arterial spin labelling
CHO	carbohydrate
DAT	dopamine transporter
HE	high energy food
MRI	magnetic resonance imaging
n/a	not applicable
NF	non-food
NOC	non-obese control
o	no
OB	obese
PET	positron emission tomography
SERT	serotonin transporter
SPECT	single-photon emission computerised tomography
VLCD	very low calorie diet

## Sheet: S3. PET SPECT analysis
Table S3. PET/SPECT analysis
Author/Year	Software	Analysis methodology	Statistical test	Statistical threshold	Multiple comp correction	Covariates
DOPAMINE
11C-raclopride
Steele, 2010	SPM2	aROI	?	n/a	n/a	n/a
Karlsson, 2016 a	SPM 8	Whole brain	post- vs. pre-RYGB/LVSG: paired t-test	cluster FDR P<0.05 corr.	Yes	± smoking status ± medications
			pre-RYGB/LVSG vs. NOC: unpaired t-test	cluster FDR P<0.05 corr.	Yes	± smoking status ± medications
		aROI	post- vs. pre-RYGB/LVSG: RMANCOVA	P<0.05	Yes	± smoking status ± medications
			pre-RYGB/LVSG vs. NOC: ANCOVA	P<0.05	Yes	± smoking status ± medications
			Pearsons correlation	P<0.05	o	o
18F-fallypride
Dunn, 2010	?	aROI	RMANCOVA incl. laterality: indiv. aROIs except hypothalamus	P<0.007	Yes (Bonferroni)	o
			Paired t-test: hypothalamus only	P<0.007	Yes (Bonferroni)	o
Dunn, 2017	?	aROI	post- vs. pre-VLCD: paired t-test	P<0.05	o	o
			mixed effects model incl. glucose, insulin, leptin, AG	FDR P<0.05 corr.	Yes	o
123I-IBZM
de Weijer, 2014 b	?	aROI	post- vs. pre-RYGB: ?paired t-test	P<0.05	o	o
			Pearsons correlation	P<0.05	o	o
van der Zwaal, 2016 b	?	aROI	post- vs. pre-RYGB: paired t-test	P<0.05	o	o
			post-RYGB vs. NWC: unpaired t-test	P<0.05	o	o
			Spearman correlation	P<0.01	Yes	o
123I-FP-CIT
Versteeg, 2017 c	?	aROI	post- vs. pre-LCD: paired t-test	P<0.05	o	o
		aROI	∆ (post-pre) LCD-BR vs. ∆ (post-pre) LCD-D: unpaired t-test	P<0.05	o	o
	FSL 5.0.6	SVC (striatum)	post- vs. pre-LCD: paired t-test	non-parametric 5000 perm. TFCE P<0.01 corr.	Yes	o
SEROTONIN
123I-FP-CIT
Versteeg, 2017 c	?	aROI	post- vs. pre-LCD: paired t-test	P<0.05	o	o
18F-altanserin and 11C-DASB
Haahr, 2015	11C-DASB: PMOD	aROI	post- vs. pre-RYGB: paired t-test	P<0.05	o	o
			post-RYGB vs. NWC: unpaired t-test	P<0.05	o	o
			pre-RYGB vs. NWC: unpaired t-test	P<0.05	o	o
			Pearson correlation	P<0.05	o	o
NORADRENALINE
11C-MRB
Vettermann, 2018	PMOD/SPM	aROI	post- vs pre-OB-LCD: paired t-test	P<0.05	o	o
			corr. ∆ (post-pre) OB-LCD vs. ∆ BMI: Pearson correlation for each hemisphere	P<0.05	o	o
		whole brain	corr. pre-OB-LCD vs. ∆ BMI: linear regression	P<0.005, voxels >50	o	o
OPIOID
11C-carfentanil
Karlsson, 2016 a	SPM8	Whole brain	post- vs. pre-RYGB/LVSG: paired t-test	cluster FDR P<0.05 corr.	Yes	± smoking status ± medications
			pre-RYGB/LVSG vs. NOC: unpaired t-test	cluster FDR P<0.05 corr.	Yes	± smoking status ± medications
		aROI	post- vs. pre-RYGB/LVSG: RMANCOVA	P<0.05	Yes	± smoking status ± medications
			pre-RYGB/LVSG vs. NOC: ANCOVA	P<0.05	Yes	± smoking status ± medications
			Pearsons correlation	P<0.05	o	o
Burghardt, 2015	SPM8	Whole brain	fasted: pre-OB-VLCD vs. NWC, or post-OB-VLCD vs. NWC: unpaired t-test	P<0.005 uncorr. voxels >9, then cluster FDR P<0.05 corr.	Yes	o
			fasted: post-OB-VLCD vs. pre-OB-VLCD: paired t-test	P<0.005 uncorr. voxels >9, then cluster FDR P<0.05 corr.	Yes	o
			NWC, pre-OB-VLCD or post-OB-VLCD: fasted vs. fed: paired t-test	P<0.005 uncorr. voxels >9, then cluster FDR P<0.05 corr.	Yes	o
		fROI (from whole brain analysis of fasted vs. fed)	Pearson’s correlations	P<0.05	o	o
GLUCOSE METABOLISM
18F-FDG
Hunt, 2016	SPM8	Whole brain	fasted vs. fed: paired t-test	voxel P<0.001, then	o	o
				cluster FWE P<0.05	Yes	o
			interaction group (RYGB-saline, OB, NWC) x nutritional state (fasted, fed): RMANOVA	voxel >100, P<0.01 or P<0.001	o	± age
		fROI (from whole brain analysis)	group comparison: ANOVA with post-hoc LSD	P<0.05	o	o
		for group x state interaction	RYGB: sms/insulin vs. saline: paired t-test	P<0.05	o	o
			corr. vs. ad libitum food intake, fullness, sickness VAS, insulin, PYY, GLP-1, GIP	P<0.05	o	o
Rebelos, 2019	SPM12	Whole brain d	post- vs. pre-RYGB/LVSG: paired t-test	cluster FDR P<0.05	Yes	o
			post- or pre-RYGB/LVSG vs. NOC: unpaired t-test	cluster FDR P<0.05	Yes	o
			linear correlations (EGP, CRP, IL-6)	cluster FDR P<0.05	Yes	±BMI, steady state insulin
		aROI	Correlation: Spearmans (EGP, amino acids)	P<0.05 (but no P-values given)	o	o
Marques, 2014	SPM8	Whole brain	post- vs. pre-RYGB: paired t-test	voxel P<0.001, then FWE P<0.05	Yes	o
			post- or pre-RYGB vs. NWC: unpaired t-test	voxel P<0.001, then FWE P<0.05	Yes	± age, level of education
Tuulari, 2013	SPM8	Whole brain d	RMANOCVA: state (fast, clamp) x visit (pre-, post-RYGB/LVSG) interaction	voxel FDR P<0.05	Yes	± change in physical activity, excl. IFG/IGT
			RMANOCVA: state (fast, clamp) x group (pre-RYGB/LVSG, NOC) interaction	voxel FDR P<0.05	Yes	± excl. IFG/IGT
		aROI	RMANOCVA: state (fast, clamp) x visit (pre-, post-RYGB/LVSG) interaction	P<0.05	o	o
			RMANOCVA: state (fast, clamp) x group (pre-RYGB/LVSG, NOC) interaction	P<0.05	o
Guzzardi, 2018	?	aROI	post- vs. pre-OW-LCD: paired t-test	FDR P <0.10	Yes	o
			pre-OW-LCD: high-YFAS vs. low-YFAS: unpaired t-test	FDR P <0.10	Yes	o
			corr: BGU vs. other variables: Spearman's correlation coefficient	P<0.05	o	o
Redies, 1989 a	?	aROI	RMANOVA: ROI, visit (baseline, post-3w fast)	P<0.05	Yes	o
Almby, 2021	SPM12	Whole brain d	post-vs pre-RYGB: paired t-test	voxel-wise P<0.05, ≥ 50 voxels	o	o
			hypo- vs. normoglycaemia: paired t-test	voxel-wise P<0.05, ≥ 50 voxels	o
		aROI	whole brain GM vs. questionnaires/tasks: Spearman correlation	P<0.05	o	o
CEREBRAL BLOOD FLOW
15O-H2O
Redies, 1989 a	?	aROI	RMANOVA: ROI, visit (baseline, post-3w fast)	P<0.05	n/a	o
Delparigi, 2004 b	SPM99	Whole brain, then SVC for 4mm radius spheres for maximal F-values	RMANCOVA: state (fast, taste, fed) x group (post-OB-LCD, OB, NWC) interaction	voxel P<0.05 fixed effects	Yes	whole brain blood flow
		fROI (from RMANCOVA state x group)	Taste-Fasted: post-OB-LCD vs. OB, post-OB-LCD vs. NWC, OB vs. NWC: unpaired t-test	voxel P<0.05 fixed effects	Yes	whole brain blood flow
			Fed-Fasted: post-OB-LCD vs. OB, post-OB-LCD vs. NWC, OB vs. NWC: unpaired t-test	voxel P<0.05 fixed effects	Yes
		fROI (from RMANCOVA state x group)	Taste-Fed or Fed-Fasted: corr. vs. age, hunger or fullness ratings	P<0.05	o	whole brain blood flow
			Taste-Fed or Fed-Fasted: corr. vs. ∆ glucose, insulin, FFA (fed-fasted)	P<0.05	o
Delparigi, 2007 b	SPM99	Whole brain	post-OB-LCD/OB: Taste vs. Fasted or Fed vs. Fasted: RMANCOVA	voxel P<0.001	o	whole brain blood flow, age
			post-OB-LCD vs. OB: Taste vs. Fasted or Fed vs. Fasted: RMANCOVA	voxel P<0.001	o	whole brain blood flow, age
		fROI (5 mm radius spheres) from groups x condition interaction	correlation vs. glucose, insulin, FFA: Pearsons correlation	P<0.05	o
			correlation vs. TFEQ-eating behaviour: Spearman's correlation	P<0.05	o
Le, 2007 b	SPM5	Whole brain	ANOVA: state (Fasted, Fed), group (post-OB-LCD, OB, NWC)	P<0.001 random effects	o	o
		SVC	ANOVA: state (Fasted, Fed), group (post-OB-LCD, OB, NWC)	FWE P<0.05	Yes	o
ASL
Almby, 2021	SPM12	aROI	post-vs pre-RYGB: paired t-test	P<0.05	o	o
			hypo- vs. normoglycaemia: paired t-test	P<0.05	o	o
			whole brain GM vs. questionnaires/tasks: Spearman correlation	P<0.05	o	o
FATTY ACID METABOLISM
18F-FTHA and 11C-palmitate
Karmi, 2010	SPM2	Whole brain	post- vs. pre-VLCD: paired t-test	cluster P<0.05 corr.	Yes	o
		aROI	post- vs. pre-VLCD: RMANOVA incl. aROI as within subject factor, post-hoc t-test	P<0.05	Yes	scanner
			pre-MS-VLCD vs. NOC: RMANOVA incl. aROI as within subject factor, post-hoc ANOVA incl. scanner	P<0.05	Yes	scanner
			Pearson's or Spearman correlations	P<0.05	o	o
Rebelos, 2020	SPM12	Whole brain	pre-RYGB/LVSG vs. NOC: unpaired t-test	cluster FDR P<0.05	Yes	o
			post-RYGB/LVSG vs. pre-RYGB/LVSG: paired t-test	cluster FDR P<0.05	Yes	o
			corr. vs. clinical/mechanistic outcome measures: linear regression	cluster FDR P<0.05	Yes	± BMI or FPG
		aROI	pre-RYGB/LVSG or post-RYGB/LVSG vs. NOC: unpaired t-test	P<0.05	o	o
			post-RYGB/LVSG vs. pre-RYGB/LVSG: paired t-test	P<0.05	o	o
Abbreviations:			Footnotes:
11C-DASB	11C-3-amino-4-(2-dimethylaminomethyl-phenylsulfanyl)-benzonitrile		a	same datasets
11C-MRB	11C-Methylreboxetine		b	overlapping datasets
123I-FP-CIT	123I-N-ω-fluoropropyl-2β-carbomethoxy-3β-(4-iodophenyl)nortropane		c	same dataset and tracer (SERT binding at 2 hours, DAT binding at 3 hours)
123I-IBZM	123I-Iodobenzamide		d	coordinates from whole brain analysis not reported
15O-H2O	15O-water
18F-FDG	18F-Fluorodeoxyglucose
18F-FTHA	18F-fluoro-6-thia-heptadecanoic acid
aROI	anatomical regions of interest
ASL	arterial spin labelling
ANCOVA	analysis of covariance
ANOVA	analysis of variance
BMI	body mass index
corr.	corrected
DAT	dopamine transporter
excl.	excluding
FDR	false discovery rate
FPG	fasting plasma glucose (to convert mmol/L to mg/dL multiply by 18)
fROI	functional regions of interest
FSL	FMRIB software library
FWE	family wise error
IFG	impaired fasting glucose
IGT	impaired glucose tolerance
n/a	not applicable
o	no
P	probability
perm.	permutations
RMANCOVA	repeated measures analysis of covariance
RMANOVA	repeated measures analysis of variance
SERT	serotonin transporter
SPM	Statistical Parametric Mapping
SVC	small volume correction
TFCE	threshold-free cluster enhancement
uncorr.	uncorrected

## Sheet: S4. Quality assessment
Table S4. Quality Assessment Tool	Observational Cohort and Cross-Sectional Studies				Before-After (Pre-Post) Studies with No Control Group
Author, Year	Delparigi, 2004	DelParigi, 2007	Le, 2007	Hunt, 2016	Redies, 1989	Dunn, 2010	de Weijer, 2014	Dunn, 2017	Versteeg, 2017	Guzzardi, 2018	Almby, 2021	Karmi, 2010	Steele, 2010	Tuulari, 2013	Marques, 2014	Burghardt, 2015	Haahr, 2015	Karlsson, 2016	van der Zwaal, 2016	Vettermann, 2018	Rebelos, 2019	Rebelos, 2020
Common Questions to All Designs
Was the research question or objective in this paper clearly stated?	Yes	Yes	Yes	Yes	Yes	Yes	Yes	Yes	Yes	Yes	Yes	Yes	Yes	Yes	Yes	Yes	Yes	Yes	Yes	Yes	Yes	Yes
Was a sample size justification, power description, or variance and effect estimates provided?	No	No	No	No	No	No	Yes	Yes	No	No	No	No	No	No	No	No	No	Yes	Yes	No	Yes	No
Were the outcome measures (dependent variables) clearly defined, valid, reliable, and implemented consistently across all study participants?	Yes	Yes	Yes	Yes	Yes	Yes	Yes	Yes	Yes	Yes	Yes	Yes	Yes	Yes	Yes	Yes	Yes	Yes	Yes	Yes	Yes	Yes
Were the outcome assessors blinded to the exposure status of participants?	No	No	No	No	No	No	No	No	No	No	No	No	No	No	No	No	No	No	No	No	No	No
Was loss to follow-up after baseline 20% or less?	n/a	n/a	n/a	n/a	Yes	Yes	Yes	Yes	No	No	Yes	No	Yes	No	Yes	Yes	No	Yes	No	Yes	Yes	Yes
Was the study population clearly specified and defined?	Yes	Yes	Yes	Yes	Yes	Yes	Yes	Yes	Yes	Yes	Yes	Yes	Yes	Yes	Yes	Yes	Yes	Yes	Yes	Yes	Yes	Yes
Were all the subjects selected or recruited from the same or similar populations (including the same time period)? Were inclusion and exclusion criteria for being in the study prespecified and applied uniformly to all participants?	Yes	Yes	Yes	Yes	Yes	Yes	Yes	Yes	Yes	Yes	Yes	Yes	Yes	Yes	Yes	Yes	Yes	Yes	Yes	Yes	Yes	Yes
Quality Assessment Tool for Observational Cohort and Cross-Sectional Studies:
Was the participation rate of eligible persons at least 50%?	Yes	Yes	Yes	Yes
For the analyses in this paper, were the exposure(s) of interest measured prior to the outcome(s) being measured?	Yes	Yes	Yes	Yes
Was the timeframe sufficient so that one could reasonably expect to see an association between exposure and outcome if it existed?	Yes	Yes	Yes	Yes
For exposures that can vary in amount or level, did the study examine different levels of the exposure as related to the outcome (e.g., categories of exposure, or exposure measured as continuous variable)?	Yes	Yes	Yes	No
Were the exposure measures (independent variables) clearly defined, valid, reliable, and implemented consistently across all study participants?	Yes	Yes	Yes	Yes
Were key potential confounding variables measured and adjusted statistically for their impact on the relationship between exposure(s) and outcome(s)?	Yes	Yes	No	Yes
Was the exposure(s) assessed more than once over time?	No	No	No	No
Quality Assessment Tool for Before-After (Pre-Post) Studies with No Control Group
Were outcome measures of interest taken multiple times before the intervention and multiple times after the intervention (i.e., did they use an interrupted time-series design)?					No	No	No	No	No	No	No	No	No	No	No	No	No	No	No	No	No	No
Was the test/service/intervention clearly described and delivered consistently across the study population?					Yes	Yes	Yes	Yes	Yes	Yes	Yes	Yes	Yes	Yes	Yes	Yes	Yes	Yes	Yes	Yes	Yes	Yes
Did the statistical methods examine changes in outcome measures from before to after the intervention? Were statistical tests done that provided p values for the pre-to-post changes?					Yes	Yes	Yes	Yes	Yes	Yes	Yes	Yes	No	Yes	Yes	Yes	Yes	Yes	Yes	Yes	Yes	Yes
If the intervention was conducted at a group level (e.g., a whole hospital, a community, etc.) did the statistical analysis take into account the use of individual-level data to determine effects at the group level?					n/a	n/a	n/a	n/a	n/a	n/a	n/a	n/a	n/a	n/a	n/a	n/a	n/a	n/a	n/a	n/a	n/a	n/a
Were all eligible participants that met the prespecified entry criteria enrolled?					Yes	Yes	Yes	Yes	Yes	Yes	Yes	Yes	Yes	Yes	Yes	Yes	Yes	Yes	Yes	Yes	Yes	Yes
Were the participants in the study representative of those who would be eligible for the test/service/intervention in the general or clinical population of interest?					Yes	Yes	Yes	Yes	Yes	Yes	Yes	Yes	Yes	Yes	Yes	Yes	Yes	Yes	Yes	Yes	Yes	Yes
% Yes answers	0.769231	0.769231	0.692308	0.692308	0.7	0.7	0.8	0.8	0.6	0.6	0.7	0.6	0.6	0.6	0.7	0.7	0.6	0.8	0.7	0.7	0.8	0.7
Quality of the study	good	good	good	good	good	good	good	good	fair	fair	good	fair	fair	fair	good	good	fair	good	good	good	good	good
Risk of bias	very low	very low	very low	very low	very low	very low	very low	very low	low	low	very low	low	low	low	very low	very low	low	very low	very low	very low	very low	very low

## Sheet: S5. PET SPECT results
Table S5. PET/SPECT results								Global				Sub-cortical							Limbic			Hypothalamus-Brainstem							Insula	Cingulate													Frontal lobe
Author/Year	PET/SPECT paradigm	Measure	Methodology	State	Group effect	Food contrast	average all ROIs	Whole brain	White matter	Grey matter	Neocortex f	NAcc/VS	Caudate	Putamen	Pallidum / Globus pallidus	Striatum	Subcallosal gyrus	Thalamus	Limbic lobe	Amygdala	Hippocampus	PHG	Hypothalamus	Pituitary	Brainstem	Midbrain	LC	SN	Insula	Central opercular cortex	Precuneus	Cuneus	ACC	MCC	PCC	Author/Year	PET/SPECT paradigm	Measure	Methodology	State	Group effect	Food contrast	Frontal lobe	Frontal pole	PFC	dlPFC	IFG	MFG	SFG
DOPAMINE																																				DOPAMINE
11C-raclopride																																				11C-raclopride
Steele, 2010	o	BP	aROI	?	post- vs. pre-RYGB		[↑] in 4/5, [↓] in 1/5					incl. av.	incl. av. a p	incl. av. a p																						Steele, 2010	o	BP	aROI	?	post- vs. pre-RYGB
					pre-RYGB vs. NWC							o	o a, o p	o a, o p																											pre-RYGB vs. NWC
Karlsson, 2016 a	o	BP	Whole brain	Fed	post- vs. pre-RYGB/VSG						o	o	o	o	o	o	o	o	o	o	o	o	o	o	o	o	o	o	o	o	o	o	o	o	o	Karlsson, 2016 a	o	BP	Whole brain	Fed	post- vs. pre-RYGB/VSG		o	o	o	o	o	o	o
			aROI		post- vs. pre-RYGB/VSG							o	o d	o																									aROI		post- vs. pre-RYGB/VSG
			Whole brain		pre-RYGB/VSG vs. NOC						o	o	o d	o	o	o	o	o	o	o	o	o	o	o	o	o	o	o	o	o	o	o	o	o	o				Whole brain		pre-RYGB/VSG vs. NOC		o	o	o	o	o	o	o
			aROI		pre-RYGB/VSG vs. NOC							o	o d	o																									aROI		pre-RYGB/VSG vs. NOC
18F-fallypride																																				18F-fallypride
Dunn, 2010	o	BP	aROI	Fasted	post- vs. pre-RYGB/VSG							o	[↓]	o				[↓ med]		[↓]			[↓]					↓								Dunn, 2010	o	BP	aROI	Fasted	post- vs. pre-RYGB/VSG
Dunn, 2017	o	BP	aROI	Fasted	post- vs. pre-VLCD							(↓)	(↓)	(↓)									(↓)					↓								Dunn, 2017	o	BP	aROI	Fasted	post- vs. pre-VLCD
123I-IBZM																																				123I-IBZM
de Weijer, 2014 b	o	BP	aROI	Fasted	post- vs. pre-RYGB								o	o		o																				de Weijer, 2014 b	o	BP	aROI	Fasted	post- vs. pre-RYGB
van der Zwaal, 2016 b	o	BP	aROI	Fasted	post- vs. pre-RYGB								↑	(↑)		↑																				van der Zwaal, 2016 b	o	BP	aROI	Fasted	post- vs. pre-RYGB
					post-RYGB vs. NOC											↓																									post-RYGB vs. NOC
123I-FP-CIT																																				123I-FP-CIT
Versteeg, 2017 c	o	BP	aROI	Fasted	post- vs. pre- LCD-BR/LCD-D											o																				Versteeg, 2017 c	o	BP	aROI	Fasted	post- vs. pre- LCD-BR/LCD-D
					∆ (post-pre) LCD-BR vs. ∆ (post-pre) LCD-D											↑																									∆ (post-pre) LCD-BR vs. ∆ (post-pre) LCD-D
			Whole striatum		post- vs. pre- LCD-BR											↑ v																							Whole striatum		post- vs. pre- LCD-BR
					post- vs. pre- LCD-D											↓ d																									post- vs. pre- LCD-D
SEROTONIN																																				SEROTONIN
123I-FP-CIT																																				123I-FP-CIT
Versteeg, 2017 c	o	BP	aROI	Fasted	post- vs. pre- LCD-BR/LCD-D													o					o													Versteeg, 2017 c	o	BP	aROI	Fasted	post- vs. pre- LCD-BR/LCD-D
					∆ (post-pre) LCD-BR vs. ∆ (post-pre) LCD-D													↑					o																		∆ (post-pre) LCD-BR vs. ∆ (post-pre) LCD-D
18F-altanserin and 11C-DASB																																				18F-altanserin and 11C-DASB
Haahr, 2015	o	BP	aROI	Fed: 18F-altanserin (5-HT2AR)	post- vs. pre-RYGB						o																									Haahr, 2015	o	BP	aROI	Fed: 18F-altanserin (5-HT2AR)	post- vs. pre-RYGB
					post-RYGB vs. NWC						↑																														post-RYGB vs. NWC
					pre-RYGB vs. NWC						↑																														pre-RYGB vs. NWC
			aROI	Fed: 11C-DASB (SERT)	post- vs. pre-RYGB		o e						incl. av.	incl. av.				incl. av.																					aROI	Fed: 11C-DASB (SERT)	post- vs. pre-RYGB
					post-RYGB vs. NWC		o e						incl. av.	incl. av.				incl. av.																							post-RYGB vs. NWC
					pre-RYGB vs. NWC		o e						incl. av.	incl. av.				incl. av.																							pre-RYGB vs. NWC
NORADRENALINE																																				NORADRENALINE
11C-MRB																																				11C-MRB
Vettermann, 2018	o	BP	aROI	?	post- vs pre-OB-LCD							o	o head	o				o		o	o		o			o	o		o				o			Vettermann, 2018	o	BP	aROI	?	post- vs pre-OB-LCD				o med	o
OPIOID																																				OPIOID
11C-carfentanil																																				11C-carfentanil
Karlsson, 2016 a	o	BP	Whole brain d	Fed	post- vs. pre-RYGB/VSG							↑	↑ d	o				↑		↑									↑				↑	o	o	Karlsson, 2016 a	o	BP	Whole brain d	Fed	post- vs. pre-RYGB/VSG
			aROI		post- vs. pre-RYGB/VSG		↑					↑	↑ d	↑				↑		↑									↑				↑	↑	↑				aROI		post- vs. pre-RYGB/VSG
			aROI		post-RYGB/VSG vs. NOC							o	o	o				o		o									o				o	o	o				aROI		post-RYGB/VSG vs. NOC
			Whole brain d		pre-RYGB/VSG vs. NOC							↓	↓ d	↓				↓		↓									↓				o	o	↓				Whole brain d		pre-RYGB/VSG vs. NOC
			aROI		pre-RYGB/VSG vs. NOC		↓					↓	↓ d	↓				↓		↓									↓				o	o	↓				aROI		pre-RYGB/VSG vs. NOC
			aROI		pre-RYGB/VSG with vs. without T2DM							o	o	o				o		o									o				o	o	o				aROI		pre-RYGB/VSG with vs. without T2DM
Burghardt, 2015	o	BP	Whole brain	Fasted	post- vs. pre-OB-VLCD						o	[↑] L	o	o	o	o	o	[↑] R	o	o	o	o	o	o	o	o	o	o	o	o	o	o	o	o	o	Burghardt, 2015	o	BP	Whole brain	Fasted	post- vs. pre-OB-VLCD		o	o	o	o	o	o	o
					post-OB-VLCD vs. NWC						o	o	o	o	o	o	o	o	o	o	o	o	o	o	o	o	o	o	o	o	o	o	o	o	o						post-OB-VLCD vs. NWC		o	[↓] L -13, 62, 14 BA10	o	o	o	o	o
					pre-OB-VLCD vs. NWC						o	o	o	o	o	o	o	[↓]	o	[↓]	o	o	o	o	o	o	o	o	o	o	o	o	o	o	o						pre-OB-VLCD vs. NWC		o	o	o	o	o	o	o
			Whole brain	Fasted vs. Fed	pre-OB-VLCD						o	[↑] R	o	o	o	o	o	o	o	o	o	o	o	o	o	o	o	o	o	o	o	o	o	o	o				Whole brain	Fasted vs. Fed	pre-OB-VLCD		o		o	o	o	o	o
					post-OB-VLCD						o	[↑]	o	o	o	o	o	[↑] L	o	[↑] R	o	o	o	o	o	o	o	o	o	o	o	o	o	o	o						post-OB-VLCD		o	o	o	o	o	o	o
					NWC						o	[↑]	o	o	o	o	o	[↑] L	o	↑ R	o	o	o	o	o	o	o	o	o	o	o	o	o	o	o						NWC		o	↑ R 11, 56, -15 BA11	o	o	o	o	o
GLUCOSE METABOLISM																																				GLUCOSE METABOLISM
18F-FDG																																				18F-FDG
Hunt, 2016	o	GU	Whole brain	Fed-Fasted	RYGB-saline vs. OB: ∆ BGU (fed-fasted)						[o]	[o]	[o]	[o]	[o]	[o]	[↑] vCing E	[o]	[o]	[o]	[o]	[o]	[↑] E	[↑] F	[o]	[o]	[o]	[o]	[↓] R D	[o]	[↓] LR G	[↓] R G	[o]	[o]	[↓] G	Hunt, 2016	o	GU	Whole brain	Fed-Fasted	RYGB-saline vs. OB: ∆ BGU (fed-fasted)		[o]	[o]	[o]	[↓] R a A [↓] R a/p CD	[o]	[o]	[o]
				Fed-Fasted	RYGB-saline vs. NWC: ∆ BGU (fed-fasted)						[o]	[o]	[o]	[o]	[o]	[o]	[↑] vCing E	[o]	[o]	[o]	[o]	[o]	[↑] E	[↑] F	[o]	[o]	[o]	[o]	[o] R D	[o]	[↓] LR G	[↓] R G	[o]	[o]	[↓] G					Fed-Fasted	RYGB-saline vs. NWC: ∆ BGU (fed-fasted)		[o]	[o]	[o]	[o] R a A [o] R a/p CD	[o]	[o]	[o]
				Fed-Fasted	OB vs. NWC: ∆ BGU (fed-fasted)						[o]	[o]	[o]	[o]	[o]	[o]	[o] vCing E	[o]	[o]	[o]	[o]	[o]	[o] E	[o] F	[o]	[o]	[o]	[o]	[↑] R D	[o]	[o] LR G	[↓] R G	[o]	[o]	[↑] G					Fed-Fasted	OB vs. NWC: ∆ BGU (fed-fasted)		[o]	[o]	[o]	[↑] R a A [↑] R a/p CD	[o]	[o]	[o]
				Fed vs. Fasted	RYGB/OB/NWC						o	↑ LR K	↑ L K	o	↑ LR K	o	↑ vCing K	↑ temp occ K	o	↑ K	↑ K	↑ K	↑ K	o	↑ pons medulla K	↑ K	o	o	↑ K	↓ R P	↓ LR O	↓ LR O	↑ K ↓ N	o	↓ O					Fed vs. Fasted	RYGB/OB/NWC		o	o	o	↓ a/p R L L M	o	o	o
			fROI	Fed-Fasted	RYGB-SST/insulin vs. RYGB-saline: ∆ BGU (fed-fasted)												[o] vCing E						[o] E	[o] F					[o] R D		[o] LR G	[o] R G			[o] G				fROI	Fed-Fasted	RYGB-SST/insulin vs. RYGB-saline: ∆ BGU (fed-fasted)					[o] R a A [o] R a/p CD
Rebelos, 2019	o	GU	Whole brain d	insulin-stimulated	post- vs. pre-RYGB/VSG			↓ d																												Rebelos, 2019	o	GU	Whole brain d	insulin-stimulated	post- vs. pre-RYGB/VSG
				insulin-stimulated	post-RYGB/VSG vs. NOC			↑ d																																insulin-stimulated	post-RYGB/VSG vs. NOC
				insulin-stimulated	pre-RYGB/VSG vs. NOC			↑ d																																insulin-stimulated	pre-RYGB/VSG vs. NOC
				fasted	pre-RYGB/VSG vs. NOC			o																																fasted	pre-RYGB/VSG vs. NOC
Marques, 2014	o	GU	Whole brain	?	post- vs. pre-RYGB						o	o	o	o	o	o	o	o	o	o	o	↓ R uncus	o	o	o	o		o	o	o	o	o	o	o	↓ R 8, -20, 27 BA23	Marques, 2014	o	GU	Whole brain	?	post- vs. pre-RYGB		o	o	o	o	↓ R BA47	o	o
					post-RYGB vs. NWC						o	o	o	o	o	o	o	o	o	o	o	o	o	o	o	o		o	o	o	o	o	o	o	o						post-RYGB vs. NWC		o	o	o	o	o	o	o
					pre-RYGB vs. NWC						o	o	o	o	o	o	o	o	o	o	o	o	o	o	o	o		o	o	o	o	o	o	o	↑ R 20, -45, 26/39 BA31						pre-RYGB vs. NWC		o	o	o	o	o	o	o
Tuulari, 2013	o	GU	Whole brain d	insulin-stimulated vs. fast	post- vs. pre-RYGB/VSG			o d																												Tuulari, 2013	o	GU	Whole brain d	insulin-stimulated vs. fast	post- vs. pre-RYGB/VSG
				insulin-stimulated vs. fast	post-RYGB/VSG			↑ widespread d																																insulin-stimulated vs. fast	post-RYGB/VSG
				insulin-stimulated vs. fast	pre-RYGB/VSG			↑ limited d																																insulin-stimulated vs. fast	pre-RYGB/VSG
			aROI	insulin-stimulated vs. fast	post-RYGB/VSG														o							o													aROI	insulin-stimulated vs. fast	post-RYGB/VSG		o
				insulin-stimulated vs. fast	pre-RYGB/VSG														[↑]							[↑]														insulin-stimulated vs. fast	pre-RYGB/VSG		[↑]
				insulin-stimulated vs. fast	NOC														o							o														insulin-stimulated vs. fast	NOC		o
Guzzardi, 2018	Food presentation	GU	aROI	Fasted	post- vs. pre-OW-LCD: high-YFAS	HE > NF							↓	(↓)				↓			↓		↓			↓										Guzzardi, 2018	Food presentation	GU	aROI	Fasted	post- vs. pre-OW-LCD: high-YFAS	HE > NF			o	o
	(picture, taste, odor)				post- vs. pre-OW-LCD: low-YFAS	HE > NF							o	o				o			o		o			o											(picture, taste, odor)				post- vs. pre-OW-LCD: low-YFAS	HE > NF			o	o
					post-OW-LCD: high-YFAS vs. low-YFAS	HE > NF							o	o				o			o		o			o															post-OW-LCD: high-YFAS vs. low-YFAS	HE > NF			o	o
					pre-OW-LCD: high-YFAS vs. low-YFAS	HE > NF							o	↑				↑			(↑)		↑			↑															pre-OW-LCD: high-YFAS vs. low-YFAS	HE > NF			o	o
					pre-OW-LCD: high-YFAS vs. low-YFAS	HE							o	o				o			↑		o			o															pre-OW-LCD: high-YFAS vs. low-YFAS	HE			o	o
					pre-OW-LCD: high-YFAS	HE > NF							↑	↑				↑			↑		↑			↑															pre-OW-LCD: high-YFAS	HE > NF			↑	↑
					pre-OW-LCD: low-YFAS	HE > NF							↑	↑				↑			↑		↑			↑															pre-OW-LCD: low-YFAS	HE > NF			↑	↑
					pre-OW-LCD: high-YFAS vs. low-YFAS	NF							o	o				o			o		o			o															pre-OW-LCD: high-YFAS vs. low-YFAS	NF			o	o
Redies, 1989 a	o	Glucose cerebral metabolic rate	aROI	Fasted	post-3w fasting vs. post-12h fasting			↓	↓	↓ basal, cortical			↓					↓g					↓g													Redies, 1989 a	o	Glucose cerebral metabolic rate	aROI	Fasted	post-3w fasting vs. post-12h fasting		↓
ASL																																				ASL
Almby, 2021	o	GU	aROI / Whole brain d	normoglycaemia	post- vs. pre-RYGB					↓ d																										Almby, 2021	o	GU	aROI / Whole brain d	normoglycaemia	post- vs. pre-RYGB
				hypoglycaemia vs. normoglycaemia	post-RYGB					↑ d													↓																	hypoglycaemia vs. normoglycaemia	post-RYGB
				hypoglycaemia vs. normoglycaemia	pre-RYGB					↑ d													↓																	hypoglycaemia vs. normoglycaemia	pre-RYGB
				hypoglycaemia vs. normoglycaemia	post- vs. pre-RYGB					o													↓																	hypoglycaemia vs. normoglycaemia	post- vs. pre-RYGB
		Metabolic rate of glucose	aROI	normoglycaemia	post- vs. pre-RYGB					↓																												Metabolic rate of glucose	aROI	normoglycaemia	post- vs. pre-RYGB
CEREBRAL BLOOD FLOW																																				CEREBRAL BLOOD FLOW
15O-H2O																																				15O-H2O
Redies, 1989 a	o	Oxygen metabolism	aROI	Fasted	post-3w fasting vs. post-12h fasting			o																												Redies, 1989 a	o	Oxygen metabolism	aROI	Fasted	post-3w fasting vs. post-12h fasting
		Oxygen extraction ratio						o																														Oxygen extraction ratio
		CBF						o																														CBF
		Cerebral blood volume						o																														Cerebral blood volume
Delparigi, 2004 b	Taste	CBF	Whole brain	Taste vs. Fed vs. Fasted	post-OB-LCD vs. OB vs. NWC						o	o	o	o	o	o	o	o	o	sig.	sig. p	o	o	o	o	o	o	o	sig. mid -41 1 8	o	o	o	o	o	sig. 17 -47 40	Delparigi, 2004 b	Taste	CBF	Whole brain	Taste vs. Fed vs. Fasted	post-OB-LCD vs. OB vs. NWC		o	o	o	o	o	o	o
			fROI	Taste-Fasted	post-OB-LCD vs.OB	HE vs. NF																							o						o				fROI	Taste-Fasted	post-OB-LCD vs.OB	HE vs. NF
				Taste-Fasted	post-OB-LCD vs. NWC	HE vs. NF																							↑ mid -41 1 8						o					Taste-Fasted	post-OB-LCD vs. NWC	HE vs. NF
				Taste-Fasted	OB vs. NWC	HE vs. NF																							↑ mid -41 1 8						↓ 17, –47, 40					Taste-Fasted	OB vs. NWC	HE vs. NF
			fROI	Fed-Fasted	post-OB-LCD vs.OB	n/a														↑	o p														↑				fROI	Fed-Fasted	post-OB-LCD vs.OB	n/a
				Fed-Fasted	post-OB-LCD vs. NWC	n/a														o	↓ p														o					Fed-Fasted	post-OB-LCD vs. NWC	n/a
				Fed-Fasted	OB vs. NWC	n/a														↓	↓ p														↓					Fed-Fasted	OB vs. NWC	n/a
Delparigi, 2007 b	Taste	CBF	Whole brain	Taste-Fasted	post-OB-LCD vs. OB	HE vs. NF					o	o	o	o	o	o	o	o	o	o	[↓]	[↓]	o	o	o	o	o	o	o	o	o	o	o	o	o	Delparigi, 2007 b	Taste	CBF	Whole brain	Taste-Fasted	post-OB-LCD vs. OB	HE vs. NF	o	o	o	o	o	o	o
				Fed-Fasted	post-OB-LCD vs. OB	n/a					o	o	o	[↑]	o	o	o	o	o	o	o	o	o	o	o	o	o	o	o	o	o	o	o	o	o					Fed-Fasted	post-OB-LCD vs. OB	n/a	o	[↑] d 13, 63, 28	[↑] d 13, 63, 28	o	o	o	o
Le, 2007 b	o	CBF	Whole brain	Fed-Fasted	post-OB-LCD vs. OB						o	o	o	o	o	o	o	o	o	o	o	o	o	o	o	o	o	o	o	o	o	o	o	o	o	Le, 2007 b	o	CBF	Whole brain	Fed-Fasted	post-OB-LCD vs. OB		o	o	o	[↑] L -48, 14, 14 BA45	[↑] -48, 14, 14 BA45	o	o
				Fed-Fasted	post-OB-LCD vs. NWC						o	o	o	o	o	o	o	o	o	o	o	o	o	o	o	o	o	o	o	o	o	o	o	o	o					Fed-Fasted	post-OB-LCD vs. NWC		o	o	o	o	o	o	o
				Fed-Fasted	OB vs. NWC						o	o	o	o	o	o	o	o	o	o	[↓] L -18, -46, -2	[↓] L -18, -46, -3	o	o	o	o	o	o	o	o	o	o	[↑] R 24, 42, 12 BA32	o	o					Fed-Fasted	OB vs. NWC		o	o	o	[↓] L -50, 14, 20 BA45 [↑] R 44, 48, 6 BA46	[↓] -50, 14, 20 BA45	[↑] 44, 48, 6 BA46	o
			SVC	Fed-Fasted	post-OB-LCD vs. OB																																		SVC	Fed-Fasted	post-OB-LCD vs. OB						↑ L
					post-OB-LCD vs. NWC																																				post-OB-LCD vs. NWC						o L
					OB vs. NWC																																				OB vs. NWC						↓ L
Almby, 2021	o	CBF	aROI	normoglycaemia	post- vs. pre-RYGB			[↑]	[↑]	[↑]			[↑]	[↑]	[↑]			[↑]		[↑]	[↑]		[↑]													Almby, 2021	o	CBF	aROI	normoglycaemia	post- vs. pre-RYGB		[↑]
				hypoglycaemia	post vs pre-RYGB			[↑]	o	[↑]			[↑]	[↑]	o			o		[↑]	[↑]		o																	hypoglycaemia	post vs pre-RYGB		o
				hypoglycaemia vs. normoglycaemia	pre-RYGB			o	o	o			o	o	o			o		o	o		o																	hypoglycaemia vs. normoglycaemia	pre-RYGB		o
				hypoglycaemia vs. normoglycaemia	post-RYGB			o	o	o			o	o	o			o		o	o		o																	hypoglycaemia vs. normoglycaemia	post-RYGB		o
FATTY ACID METABOLISM																																				FATTY ACID METABOLISM
18F-FTHA and 11C-palmitate																																				18F-FTHA and 11C-palmitate
Karmi, 2010	o	FUR	Whole brain d	Fasted: 18F-FTHA	post- vs. pre-MS-VLCD																															Karmi, 2010	o	FUR	Whole brain d	Fasted: 18F-FTHA	post- vs. pre-MS-VLCD				↓
			aROI	Fasted: 18F-FTHA	post- vs. pre-MS-VLCD		↓		↓ and in av. ROIs	↓						incl. av. ROIs				incl. av. ROIs	incl. av. ROIs		incl. av. ROIs										incl. av. ROIs						aROI	Fasted: 18F-FTHA	post- vs. pre-MS-VLCD				incl. av. ROIs
			aROI	Fasted: 11C-palmitate	post- vs. pre-MS-VLCD		o		o	o						o				o	o		o										o						aROI	Fasted: 11C-palmitate	post- vs. pre-MS-VLCD				o
			aROI	Fasted: 18F-FTHA	pre-MS-VLCD vs. NOC		↑		↑	↑						↑				↑	↑		↑										↑						aROI	Fasted: 18F-FTHA	pre-MS-VLCD vs. NOC				↑
			aROI	Fasted: 11C-palmitate	pre-MS-VLCD vs. NOC		↑		↑	↑						↑				↑	↑		↑										↑						aROI	Fasted: 11C-palmitate	pre-MS-VLCD vs. NOC				↑
Rebelos, 2020	o	BFAU	Whole brain d	Fasted	post-RYGB/VSG vs. pre-RYGB/VSG			o																												Rebelos, 2020	o	BFAU	Whole brain d	Fasted	post-RYGB/VSG vs. pre-RYGB/VSG
			aROI	Fasted	post-RYGB/VSG vs. pre-RYGB/VSG														o							o													aROI	Fasted	post-RYGB/VSG vs. pre-RYGB/VSG		o
			Whole brain d	Fasted	pre-RYGB/VSG vs. NOC			↑ d																															Whole brain d	Fasted	pre-RYGB/VSG vs. NOC
			aROI	Fasted	pre-RYGB/VSG vs. NOC																																		aROI	Fasted	pre-RYGB/VSG vs. NOC
Abbreviations:				Footnotes:
∆	change			a	same datasets
?	unknown			b	overlapping datasets
( )	trend			c	same dataset and tracer (SERT binding at 2 hours, DAT binding at 3 hours)
[ ]	uncorrected for multiple comparisons			d	coordinates and all significant regions from whole brain analysis not reported
↑	increase or greater than			e	average caudate, putamen, thalamus
↓	decrease or less than			f	orbitofrontal cortex, medial inferior frontal cortex, superior frontal cortex, superior temporal cortex, medial inferior temporal cortex, sensory motor cortex, parietal cortex, occipital cortex
11C-DASB	11C-3-amino-4-(2-dimethylaminomethyl-phenylsulfanyl)-benzonitrile			g	average of hypothalamus and thalamus
11C-MRB	11C-Methylreboxetine
123I-FP-CIT	123I-N-ω-fluoropropyl-2β-carbomethoxy-3β-(4-iodophenyl)nortropane			A-P:	regions with same capital letter are in same cluster, correlations use average of whole cluster
123I-IBZM	123I-Iodobenzamide			A	ant. dlFC (R), ant. MFC (R), medial orbital cortex (R)
15O-H2O	15O-water			B	medial orbital cortex (L)
18F-FDG	18F-Fluorodeoxyglucose			C	anterior, posterior dlFC (R)
18F-FTHA	18F-fluoro-6-thia-heptadecanoic acid			D	lateral orbital cortex (R), ant, post DLFC (R), frontal operculum cortex (R), insular cortex (R)
5-HT2AR	serotonin 2A receptor			E	hypothalamus, ventral cingulate subcallosal gyrus
a	anterior			F	pituitary
ACC	anterior cingulate cortex			G	posterior cingulate gyrus, Precuneus cortex (R, L), Cuneus (R)
aROI	anatomical regions of interest			H	angular gyrus (R), superior temporal gyrus posterior (R), middle temporal gyrus posterior (R), occipital pole (R)
ASL	arterial spin labelling			I	angular gyrus (L), occipital pole (L), parietal lobule (L)
av.	average			J	lingual gyrus (L)
BA	brodmann area			K	hypothalamus (Baroncini), accumbens (ventral striatum) (R, L), post caudate (L), globus pallidus (R, L), thalamus temporal (R, L), thalamus occipital (L), insula cortex (R, L), amygdala (R, L), hippocampus (R, L), anterior temporal pole (R, L), parahippocampal ambiens gyrus ant (R, L), parahippocampal subiculum gyrus post (R, L), temporal fusiform cortex ant, post (R, L),
BFAU	brain fatty acid uptake				inferior temporal gyrus ant, post (R, L), middle temporal gyrus ant (L), superior temporal gyrus ant (R, L), ventral cingulate subcallosal gyrus, anterior cingulate gyrus, dorsal anterior cingulate , medial orbital cortex (R, L), lateral orbital cortex (R, L), precentral gyrus (R), postcentral gyrus (R), lingual gyrus (R), midbrain, pons, medulla
BGU	brain glucose uptake			L	dorsolateral frontal cortex ant, post (R), Precentral gyrus (R), Lateral orbital cortex (R), Frontal operculum cortex (R)
BP	binding potential			M	dorsolateral frontal cortex ant, post (L), Precentral gyrus (L), Frontal operculum cortex (L)
BR	breakfast			N	anterior cingulate gyrus
CBF	cerebral blood flow			O	posterior cingulate gyrus, Precuneus cortex (R, L), Cuneus (R, L), Calcarine cortex (R, L), Lingual gyrus (R, L), Occipital pole (R, L), Occipital fusiform gyrus (R, L), Parietal lobule (R, L), Angular gyrus (R, L), Supramarginal gyrus (R, L), Parietal operculum cortex (L), Middle temporal gyrus post (R, L), Inferior temporal gyrus post (R, L)
CBM	cerebellum			P	superior temporal gyrus ant, post (R), Central operculum cortex (R), Parietal operculum cortex (R)
d	dorsal
D	dinner
DAT	dopamine transporter
dlFC	dorsolateral frontal cortex
dlPFC	dorsolateral prefrontal cortex
fROI	functional regions of interest
FUR	fractional uptake rate
GU	glucose uptake
HE	high-energy food
incl.	including
infFG	inferior frontal gyrus
ITG	inferior temporal gyrus
L	left
lat	lateral
LC	locus coeruleus
LCD	low calorie diet
MCC	middle cingulate cortex
med	medial
MFC	medial frontal cortex
MFG	middle frontal gyrus
mid	middle
MS	metabolic syndrome
MTG	middle temporal gyrus
Nacc	nucleus accumbens
NF	non-food
NOC	non-obese control
NWC	normal weight control
o	no or no difference/change
OB	obese
occ	occipital
OW	overweight
p	posterior
PCC	posterior cingulate cortex
PET	positron emission tomography
PFC	prefrontal cortex
PHG	parahippocampal gyrus
PostCG	post-central gyrus
preCG	pre-central gyrus
R	right
ROIs	regions of interest
RYGB	Roux-en-Y gastric bypass
SERT	serotonin transporter
SFG	superior frontal gyrus
sig.	signficant
SN	substantia nigra
SPECT	single-photon emission computerised tomography
SST	somatostatin
STG	superior temporal gyrus
SVC	small volume correction
T2DM	type 2 diabetes mellitus
temp	temporal
v	ventral
vCing	ventral cingulate
VLCD	very low calorie diet
VS	ventral striatum
vs.	versus
VSG	vertical sleeve gastrectomy
w	week
YFAS	Yale Food Addiction Scale
[truncated: 20 more columns]

## Sheet: S6. Assoc clinical outcomes
Table S6. PET/SPECT association with clinical outcomes								Global		Sub-cortical						Limbic			Hypothalamus-Brainstem					Insula	Cingulate					Frontal lobe				Motor/Sensory	Parietal lobe		Temporal lobe				Occipital lobe		Cerebellum
Author/Year	PET/SPECT paradigm	Measure	Methodology	State	Group effect	Food contrast	average all ROIs	Whole brain	Neocortex e	NAcc/VS	Caudate	Putamen	Striatum	Subcallosal gyrus	Thalamus	Amygdala	Hippocampus	PHG	Hypothalamus	Pituitary	Midbrain	LC	SN	Insula	Precuneus	Cuneus	ACC	MCC	PCC	PFC	dlPFC	Orbitofrontal cortex	Frontal operculum cortex	PostCG	Angular gyrus	Parietal lobule	Temporal lobe	Temporal pole	STG	MTG	Occipital lobe	Lingual gyrus	CBM
DOPAMINE
11C-raclopride
Karlsson, 2016 a	o	BP	aROI		pre- or post-RYGB/VSG: correl. vs. anthropometrics (BMI, %BF, subcutaneous or visceral fat mass)					o	o d	o
					pre- or post-RYGB/VSG: correl. vs. metabolism (HbA1c, HOMA-IR, glucose, T2DM)					o	o d	o
18F-fallypride
Dunn, 2017	o	BP	aROI		∆ VLCD (post-pre): correl. vs. ∆ glucose (post-pre)					o	[+ ve]	[+ ve]							o				+ ve
					∆ VLCD (post-pre): correl. vs. % ∆ insulin or DI (post-pre)					o	o	o							o				o
de Weijer, 2014 b	o	BP	aROI		pre-RYGB: correl. vs. BMI						o	o	o
					post-RYGB: correl. vs. BMI						o	o	o
van der Zwaal, 2016 b	o	BP	aROI	Fasted	∆ RYGB (post-pre): correl. vs. ∆ BMI, ∆ %BF, ∆ FPG, ∆ insulin, ∆ QUICKI (post-pre)								o
			aROI		pre-RYGB: correl. vs. BMI								o
			aROI		post-RYGB: correl. vs. BMI								o
			aROI		NOC: correl. vs. BMI								o
SEROTONIN
18F-altanserin and 11C-DASB
Haahr, 2015	o	BP	aROI	Fed: 18F-altanserin (5-HT2AR)	pre-RYGB: correl. vs. dec. BMI (pre-post)				+ ve
					∆ (post-pre) RYGB: correl. vs. dec. BMI (pre-post)				- ve
			aROI	Fed: 11C-DASB (SERT)	pre-RYGB: correl. vs. dec. BMI (pre-post)		o d				incl. av.	incl. av.			incl. av.
					∆ (post-pre) RYGB: correl. vs. dec. BMI (pre-post)		- ve d				incl. av.	incl. av.			incl. av.
NORADRENALINE
11C-MRB
Vettermann, 2018	o	BP	aROI	?	correl. ∆ (post-pre) OB-LCD vs. dec. BMI (pre-post)					o	o head	o			o	o	o R, [+ ve] L		o		o	o		[+ ve] R, o L			o			o med	o	o
			Whole brain c		correl. pre-OB-LCD vs. dec. BMI (pre-post)							[- ve]					[- ve]				[- ve]			[- ve]							[- ve]
			fROI (from whole brain analysis of OB-LCD)		correl. pre-NOC-NT vs. dec. BMI (pre-post)							o					o				o			o							o
OPIOID
11C-carfentanil
Karlsson, 2016 a	o	BP	aROI	Fed	pre-RYGB/VSG: correl. vs. BMI					- ve	- ve d	- ve			- ve	- ve								- ve			o	- ve	- ve			- ve
			aROI		pre-RYGB/VSG: correl. vs. %BF					- ve	o d	- ve			- ve	- ve								o			o	o	o			o
			aROI		pre-RYGB/VSG: correl. vs. subcutaneous or visceral fat mass					- ve	- ve d	- ve			- ve	- ve								- ve			o	o	- ve			- ve
			aROI		post-RYGB/VSG: correl. vs. BMI					- ve	- ve d	o			o	o								o			o	o	o			o
			aROI		post-RYGB/VSG: correl. vs. %BF, subcutaneous or visceral fat mass					o	o	o			o	o								o			o	o	o			o
			aROI		pre- or post-RYGB/VSG: correl. vs. HOMA-IR, glucose, T2DM					o	o d	o			o	o								o			o	o	o			o
Burghardt, 2015	o	BP	fROI	Fasted-Fed	pre-OB-VLCD: correl. ∆ (fasted-fed) vs. dec. BMI at 1 yr post start VLCD																																	(- ve)
					pre-OB-VLCD: correl. ∆ (fasted-fed) vs. dec. BMI post-OB-VLCD (pre-post)																																	o
GLUCOSE METABOLISM
18F-FDG
Hunt, 2016	o	GU	fROI	Fed-Fasted	RYGB-saline/OB/NWC: correl. ∆ BGU (fed-fasted) vs. ∆ insulin (fed-fasted)									[o] vCing E					[o] E	[o] F				[o] R D	[o] LR G	[o] R G			[o] G		[o] R a A [o] R a/p C [o] R a/p D	[o] R med A [+ ve] L med B [o] R lat D	[o] R D		[o] R H L I	[o] L I			[o] p R H	[o] p R H	[o] R H L I	[o] L J
Rebelos, 2019	o		Whole brain c	insulin-stimulated	pre-RYGB/VSG: correl. vs. ∆ glucose (2y pre-post/pre) (± BMI covariate) n=17			-ve c
					pre-RYGB/VSG: correl. vs. ∆ glucose (3y pre-post/pre) n=13			-ve c
					pre-RYGB/VSG: correl. vs. ?∆ BMI or HbA1c at 2y n=17			o
Guzzardi, 2018	Food presentation	GU	aROI	Fasted	pre-OW-LCD high-YFAS or low-YFAS: correl. vs. weight, BMI, VAT mass or SAT mass	HE > NF					[o]	[o]			[o]		[o]		[o]		[o]									[o]	[o]	[o]		[o]			[o]				[o]
	(picture, taste, odor)				pre-OW-LCD high-YFAS: correl. vs. fat mass index (% or kg)	HE > NF					[o]	[o]			[o]		[o]		[o]		[o]									[o]	[o]	[o]		[o]			[o]				[o]
					pre-OW-LCD low-YFAS: correl. vs. fat mass index (% or kg)	HE > NF					[o]	[+ ve]			[+ ve]		[o]		[o]		[+ ve]									[+ ve]	[+ ve]	[o]		[+ ve]			[+ ve]				[+ ve]
					post-OW-LCD high-YFAS or low-YFAS: correl. vs. weight, BMI, VAT mass, SAT mass or fat mass index	HE > NF					[o]	[o]			[o]		[o]		[o]		[o]									[o]	[o]	[o]		[o]			[o]				[o]
					high-YFAS or low-YFAS: correl. ∆ BGU (post-pre-OW-LCD) vs. ∆ weight, BMI, VAT mass, SAT mass or fat mass index (post-pre-OW-LCD)	HE > NF					[o]	[o]			[o]		[o]		[o]		[o]									[o]	[o]	[o]		[o]			[o]				[o]
					pre-OW-LCD high-YFAS or low-YFAS: correl. vs. HbA1c, FBG	HE > NF					[o]	[o]			[o]		[o]		[o]		[o]									[o]	[o]	[o]		[o]			[o]				[o]
					pre-OW-LCD high-YFAS/low-YFAS: correl. vs. fasting insulin	HE > NF					[o]	[o]			[o]		[o]		[o]		[o]									[o]	[- ve]	[o]		[o]			[o]				[o]
					pre-OW-LCD high-YFAS or low-YFAS: correl. vs. fasting insulin	HE > NF					[o]	[o]			[o]		[o]		[o]		[o]									[o]	[o]	[o]		[o]			[o]				[o]
					post-OW-LCD high-YFAS/low-YFAS: correl. vs. fasting insulin	HE > NF					[o]	[o]			[o]		[o]		[o]		[o]									[o]	[o]	[o]		[o]			[o]				[o]
					post-OW-LCD high-YFAS or low-YFAS: correl. vs. fasting insulin	HE > NF					[o]	[o]			[o]		[o]		[o]		[o]									[o]	[o]	[o]		[o]			[o]				[o]
CEREBRAL BLOOD FLOW
15O-H2O
Delparigi, 2004 b	Taste	CBF	fROI	Taste-Fasted	post-OB-LCD or OB or NWC: correl. vs. ∆ glucose, insulin (fed-fasted)	HE vs. NF										o	o p							o mid					o
				Fed-Fasted	post-OB-LCD or OB or NWC: correl. vs. ∆ glucose, insulin (fed-fasted)	n/a										o	o p							o mid					o
Delparigi, 2007 b	Taste	CBF	fROI	Fed-Fasted	post-OB-LCD/OB: correl. vs. % BF	n/a				o	o
				Taste-Fasted	post-OB-LCD/OB: correl. vs. glucose, insulin	HE vs. NF											o	o																							o
				Fed-Fasted	post-OB-LCD/OB: correl. vs. ∆ glucose (fed-fasted)	n/a						o																		o d		o											o a
				Fed-Fasted	post-OB-LCD/OB: correl. vs. ∆ insulin (fed-fasted)	n/a						[+ ve]																		o d		[+ ve]											o a
FATTY ACID METABOLISM
18F-FTHA and 11C-palmitate
Karmi, 2010	o	FUR	aROI	Fasted: 18F-FTHA	?pre-MS-VLCD/NOC: correl. vs. BMI			+ ve
					?pre-MS-VLCD/NOC: correl. vs. insulin, HOMA-IR			+ ve
			aROI	Fasted: 11C-palmitate	?pre-MS-VLCD/NOC: correl. vs. BMI			+ ve
					?pre-MS-VLCD/NOC: correl. vs. insulin, HOMA-IR			o
Rebelos, 2020	o	BFAU	Whole brain c	Fasted	NOC/pre-RYGB/VSG: correl. vs. BMI, fat mass			+ve
					pre-RYGB/VSG: correl. ∆ FPG (2 years-pre) ± pre-FPG as covariate			+ve
					NOC/pre-RYGB/VSG: correl. vs. oral glucose insulin sensitivity			-ve
					NOC/pre-RYGB/VSG: correl. vs. oral glucose insulin sensitivity + BMI as covariate			o
Abbreviations:				Footnotes:
?	unknown			c	coordinates and all significant regions from whole brain analysis not reported
( )	trend			d	average caudate, putamen, thalamus
[ ]	uncorrected for multiple comparisons			e	orbitofrontal cortex, medial inferior frontal cortex, superior frontal cortex, superior temporal cortex, medial inferior temporal cortex, sensory motor cortex, parietal cortex, occipital cortex
+ve	positive			A-P	regions with same capital letter are in same cluster, correlations use average of whole cluster
11C-DASB	11C-3-amino-4-(2-dimethylaminomethyl-phenylsulfanyl)-benzonitrile			A	ant. dlFC (R), ant. MFC (R), medial orbital cortex (R)
11C-MRB	11C-Methylreboxetine			B	medial orbital cortex (L)
123I-IBZM	123I-Iodobenzamide			C	anterior, posterior dlFC (R)
15O-H2O	15O-water			D	lateral orbital cortex (R), ant, post DLFC (R), frontal operculum cortex (R), insular cortex (R)
18F-FDG	18F-Fluorodeoxyglucose			E	hypothalamus, ventral cingulate subcallosal gyrus
18F-FTHA	18F-fluoro-6-thia-heptadecanoic acid			F	pituitary
5-HT2AR	serotonin 2A receptor			G	posterior cingulate gyrus, Precuneus cortex (R, L), Cuneus (R)
a	anterior			H	angular gyrus (R), Superior temporal gyrus posterior (R), Middle temporal gyrus posterior (R), Occipital pole (R)
ACC	anterior cingulate cortex			I	angular gyrus (L), Occipital pole (L), Parietal lobule (L)
aROI	anatomical regions of interest			J	lingual gyrus (L)
av.	average
BF	body fat
BFAU	brain fatty acid uptake
BMI	body mass index
BP	binding potential
CBF	cerebral blood flow
CBM	cerebellum
correl.	correlelation
d	dorsal
dec.	decrease
dlPFC	dorsolateral prefrontal cortex
FBG	fasting blood glucose
FPG	fasting plasma glucose (to convert mmol/L to mg/dL multiply by 18)
fROI	functional regions of interest
FUR	fractional uptake rate
GU	glucose uptake
HbA1c	glycated haemoglobin
HE	high-energy food
HOMA-IR	homeostasis model assesment insulin resistance
incl.	including
L	left
LC	locus coeruleus
LCD	low calorie diet
MCC	middle cingulate cortex
med	medial
mid	middle
MS	metabolic syndrome
n/a	not applicable
Nacc	nucleus accumbens
NF	non-food
NOC	non-obese control
NT	no treatment
NWC	normal weight control (lean)
o	no or no difference/change
OB	obese
OW	overweight
p	posterior
PCC	posterior cingulate cortex
PET	positron emission tomography
PFC	prefrontal cortex
PHG	parahippocampal gyrus
PostCG	post-central gyrus
QUICKI	Quantitative Insulin Sensitivity Check Index
R	right
ROIs	regions of interest
RYGB	Roux-en-Y gastric bypass
SAT	subcutaneous adipose tissue
SERT	serotonin transporter
SN	substantia nigra
SPECT	single-photon emission computerized tomography
VAT	visceral adipose tissue
VLCD	very low calorie diet
VS	ventral striatum
vs.	versus
VSG	vertical sleeve gastrectomy
YFAS	Yale Food Addiction Scale

## Sheet: S7. Behavioural measures
Table S7. Behavioural measures
Author/Year	Appetite			Food Wanting			Food Liking			Food Intake			Eating behaviour			Nausea and Dumping Syndrome			Mood			Other neuropsychological tests
	Test	Comparison	Result	Test	Comparison	Result	Test	Comparison	Result	Test	Comparison	Result	Test	Comparison	Result	Test	Comparison	Result	Test	Comparison	Result	Test	Comparison	Result
DOPAMINE
11C-raclopride
Steele, 2010																			BDI-II	post- vs. pre-RYGB	↓
Karlsson, 2016 a													DEBQ-restraint	post- vs. pre-RYGB/VSG	o				BDI-II	post- vs. pre-RYGB/VSG	o
														pre-RYGB/VSG vs. NOC	↑					pre-RYGB/VSG vs. NOC	o
													DEBQ-emotional	post- vs. pre-RYGB/VSG	↓				STAI	post- vs. pre-RYGB/VSG	o
														pre-RYGB/VSG vs. NOC	(↑)					pre-RYGB/VSG vs. NOC	o
													DEBQ-external	post- vs. pre-RYGB/VSG	↓
														pre-RYGB/VSG vs. NOC	o
													YFAS	post- vs. pre-RYGB/VSG	↓
														pre-RYGB/VSG vs. NOC	↑
													FCQ state or trait	post- vs. pre-RYGB/VSG	↓
														pre-RYGB/VSG vs. NOC	(↑) state
18F-fallypride
Dunn, 2010													BES	post- vs. pre-RYGB/VSG	o				BDI-II	post- vs. pre-RYGB/VSG	o
Dunn, 2017
123I-IBZM
van der Zwaal, 2016 b				G-FCQ-S: intense desire to eat	post- vs. pre-RYGB	↓							DEBQ-emotional	post- vs. pre-RYGB	↓
				G-FCQ-S: cravings as physiological state	post- vs. pre-RYGB	o							GFCQ-T: emotional	post- vs. pre-RYGB	↓
													GFCQ-S: anticipation of relief from -ve feelings	post- vs. pre-RYGB	o
													DEBQ-external	post- vs. pre-RYGB	↓
													DEBQ-restraint	post- vs. pre-RYGB	(↓)
													EDEQ-restraint	post- vs. pre-RYGB	o
													GFCQ-T: total	post- vs. pre-RYGB	↓
													GFCQ-S: total	post- vs. pre-RYGB	(↓)
													GFCQ-T: preoccupation with food	post- vs. pre-RYGB	(↓)
													GFCQ-T: loss of control	post- vs. pre-RYGB	↓
													GFCQ-S: obsessive preoccupation with food or lack of control	post- vs. pre-RYGB	↓
													GFCQ-T: +ve outcome expectancy	post- vs. pre-RYGB	(↓)
													GFCQ-S: anticipation +ve reinforcement	post- vs. pre-RYGB	(↓)
123I-FP-CIT
Versteeg, 2017 c	VAS-appetite or -hunger: fasted	post- vs. pre- LCD-BR/LCD-D	o
		∆ (post-pre) LCD-BR vs. ∆ (post-pre) LCD-D	o
SEROTONIN
123I-FP-CIT
Versteeg, 2017 c	VAS-appetite or -hunger: fasted	post- vs. pre- LCD-BR/LCD-D	o
		∆ (post-pre) LCD-BR vs. ∆ (post-pre) LCD-D	o
18F-altanserin and 11C-DASB
Haahr, 2015	VAS-satiety: post-prandial AUC	post- vs. pre-RYGB	↑																SCL-90-R	post- vs. pre-RYGB	o
																				pre-RYGB vs. NWC	(↑)
																			Major Depression Index	post- vs. pre-RYGB	o
																				pre-RYGB vs. NWC	o
																			Cohen’s Perceived Stress	post- vs. pre-RYGB	o
																				pre-RYGB vs. NWC	o
NORADRENALINE
11C-MRB
Vettermann, 2018													EAH, YFAS, EHQ, DEBQ	post- vs. pre-OB-CBT	o				BDI-II	post- vs. pre-OB-CBT	o	BIS-11	post- vs. pre-OB-CBT	o
														post- vs. pre-NOC-NT	o					post- vs. pre-NOC-NT	o		post- vs. pre-NOC-NT	o
														pre-OB-CBT vs. pre-NOC-NT	o					pre-OB-CBT vs. pre-NOC-NT	(↑)		pre-OB-CBT vs. pre-NOC-NT	o
																			ATQ	post- vs. pre-OB-CBT	o
																				post- vs. pre-NOC-NT	o
																				pre-OB-CBT vs. pre-NOC-NT	o
OPIOID
11C-carfentanil
Karlsson, 2016 a													DEBQ-restraint	post- vs. pre-RYGB/VSG	o				BDI-II	post- vs. pre-RYGB/VSG	o
														pre-RYGB/VSG vs. NOC	↑					pre-RYGB/VSG vs. NOC	o
													DEBQ-emotional	post- vs. pre-RYGB/VSG	↓				STAI	post- vs. pre-RYGB/VSG	o
														pre-RYGB/VSG vs. NOC	(↑)					pre-RYGB/VSG vs. NOC	o
													DEBQ-external	post- vs. pre-RYGB/VSG	↓
														pre-RYGB/VSG vs. NOC	o
													YFAS	post- vs. pre-RYGB/VSG	↓
														pre-RYGB/VSG vs. NOC	↑
													FCQ state or trait	post- vs. pre-RYGB/VSG	↓
														pre-RYGB/VSG vs. NOC	(↑) state
Burghardt, 2015	VAS-hunger	fasted: post- vs. pre-OB-VLCD	o	VAS-craving (sweet, salty, savory or fatty)	fasted: post- vs. pre-OB-VLCD	o													PANAS-negative affect	fasted: post- vs. pre-OB-VLCD	o
		fasted-fed: post- vs. pre-OB-VLCD	o		fasted-fed: post- vs. pre-OB-VLCD	o														fed-fasted: post- vs. pre-OB-VLCD	o
		fasted: pre- or post-OB-LCD vs. NWC	↓		fasted: pre- or post-OB-LCD vs. NWC	o														fasted: pre- or post-OB-LCD vs. NWC	↓
		fasted-fed: pre- or post-OB-LCD vs. NWC	o		fasted-fed: pre- or post-OB-LCD vs. NWC	o														fed-fasted: pre- or post-OB-LCD vs. NWC	↓
	VAS-satisfied, -full, -can eat	fasted: post- vs. pre-OB-VLCD	o																PANAS-positive affect	fasted: post- vs. pre-OB-VLCD	o
		fasted-fed: post- vs. pre-OB-VLCD	o																	fed-fasted: post- vs. pre-OB-VLCD	o
		fasted: pre- or post-OB-LCD vs. NWC	o																	fasted: pre- or post-OB-LCD vs. NWC	o
		fasted-fed: pre- or post-OB-LCD vs. NWC	o																	fed-fasted: pre- or post-OB-LCD vs. NWC	o
GLUCOSE METABOLISM
18F-FDG
Hunt, 2016	VAS-fullness	fasted (-7 min): RYGB-saline vs. OB or NWC	↑							ad libitum meal	fed vs. fasted: RYGB-saline vs. OB	↓				VAS-nausea	fasted (-7 min): RYGB-saline vs. OB	o
		fasted/fed (+10 min): RYGB-saline vs. OB or NWC	↑								fed vs. fasted: RYGB-saline vs. NWC	↓					fasted (-7 min): RYGB-saline vs. NWC	↓
		fasted (-7 min): OB vs. NWC	o								fed vs. fasted: OB vs. NWC	↓					fed vs. fasted (+10 min): RYGB-saline	↑
		fed vs. fasted (+10, +80 min): RYGB-saline/OB/NWC	↑								fed vs. fasted: RYGB-saline/OB/NWC	↓					fed vs. fasted (+10 min): OB or NWC	o
											fed/fasted: RYGB-saline vs. OB	↓
	VAS-fullness	fasted or fed (-7, +10, +80 min): RYGB-SST/insulin vs. RYGB-saline	o								fed/fasted: RYGB-saline vs. NWC	↓				VAS-nausea	fasted (-7 min): RYGB-sms/insulin vs. RYGB-saline	↑
											fed/fasted: OB vs. NWC	o					fed vs. fasted (+10 min): RYGB-sms/insulin vs. RYGB-saline	↓
										ad libitum meal	fasted: RYGB-sms/insulin vs. RYGB-saline	o
											fed: RYGB-sms/insulin vs. RYGB-saline	o
Marques, 2014																						Intelligence quotient	post- vs. pre-RYGB	o
																							pre-RYGB vs. NWC	o
																						Wisconsin Card Sorting Test	post- vs. pre-RYGB	o
																							pre-RYGB vs. NWC	o
																						Stroop Color Test	post- vs. pre-RYGB	o
																							pre-RYGB vs. NWC	o
																						Iowa Gambling Task	post- vs. pre-RYGB	o
																							pre-RYGB vs. NWC	o
																						Rey Auditory Verbal Learning Test	post- vs. pre-RYGB	o
																							pre-RYGB vs. NWC	o
																						Rey Complex Figure Test	post- vs. pre-RYGB	o
																							pre-RYGB vs. NWC	o
																						Trail Making Test	post- vs. pre-RYGB	↓
																							pre-RYGB vs. NWC	o
Guzzardi, 2018	VAS-hunger	pre-OW-LCD: high-YFAS vs. low-YFAS (pre-neutral PET)	↑				pleasantness visual, olfactory or gustatory cues	pre-OW-LCD: high-YFAS vs low-YFAS	o	24h dietary recall total energy intake (kcal)	high-YFAS or low-YFAS: post-OW-LCD vs. pre-OW-LCD	↓	YFAS	pre-OW-LCD: corr vs. BES	+ ve
		pre-OW-LCD: high-YFAS vs. low- YFAS (post-neutral PET)	o					post-OW-LCD: high-YFAS vs low-YFAS	o		∆ post-pre-OW-LCD: high-YFAS vs. low-YFAS	o
		post-OW-LCD: high-YFAS vs. low-YFAS (pre-PET or post-PET)	o								pre-OW-LCD or post-OW-LCD: high-YFAS vs. low-YFAS	o
										24h dietary recall CHO intake (g)	high-YFAS or low-YFAS: post-OW-LCD vs. pre-OW-LCD	↓
											∆ post-pre-OW-LCD: high-YFAS vs. low-YFAS	o
											pre-OW-LCD or post-OW-LCD: high-YFAS vs. low-YFAS	o
										24h dietary recall starch or oligosaccharides intake (g)	high-YFAS or low-YFAS: post-OW-LCD vs. pre-OW-LCD	↓
											∆ post-pre-OW-LCD: high-YFAS vs. low-YFAS	o
											pre-OW-LCD or post-OW-LCD: high-YFAS vs. low-YFAS	o
										24h dietary recall lipid intake (g)	high-YFAS or low-YFAS: post-OW-LCD vs. pre-OW-LCD	↓
											∆ post-pre-OW-LCD: high-YFAS vs. low-YFAS	o
											pre-OW-LCD or post-OW-LCD: high-YFAS vs. low-YFAS	o
										24h dietary recall protein intake (g)	high-YFAS or low-YFAS: post-OW-LCD vs. pre-OW-LCD	↓
											∆ post-pre-OW-LCD: high-YFAS vs. low-YFAS	o
											pre-OW-LCD or post-OW-LCD: high-YFAS vs. low-YFAS	o
										24h dietary recall cholesterol intake (g)	high-YFAS or low-YFAS: post-OW-LCD vs. pre-OW-LCD	↓
											∆ post-pre-OW-LCD: high-YFAS vs. low-YFAS	o
											pre-OW-LCD or post-OW-LCD: high-YFAS vs. low-YFAS	o
										24h dietary recall fibre intake (g)	high-YFAS or low-YFAS: post-OW-LCD vs. pre-OW-LCD	↓ / o
											∆ post-pre-OW-LCD: high-YFAS vs. low-YFAS	o
											pre-OW-LCD or post-OW-LCD: high-YFAS vs. low-YFAS	o
										24h dietary recall CHO intake (%)	high-YFAS or low-YFAS: post-OW-LCD vs. pre-OW-LCD	o / ↑
											∆ post-pre-OW-LCD: high-YFAS vs. low-YFAS	o
											pre-OW-LCD or post-OW-LCD: high-YFAS vs. low-YFAS	o
										24h dietary recall lipids intake (%)	high-YFAS or low-YFAS: post-OW-LCD vs. pre-OW-LCD	↓
											∆ post-pre-OW-LCD: high-YFAS vs. low-YFAS	o
											pre-OW-LCD or post-OW-LCD: high-YFAS vs. low-YFAS	o
										24h dietary recall protein intake (%)	high-YFAS or low-YFAS: post-OW-LCD vs. pre-OW-LCD	↑
											∆ post-pre-OW-LCD: high-YFAS vs. low-YFAS	o
											pre-OW-LCD or post-OW-LCD: high-YFAS vs. low-YFAS	o
Almby, 2021																						Trail Making Test: hypoglycaemia	post vs. pre-RYGB	↓
																						Trail Making Test: normoglycaemia	post vs. pre-RYGB	o
																						Digital Symbol Substitution Task: normoglycaemia	post vs. pre-RYGB	↑
																						Digital Symbol Substitution Task: hypoglycaemia	post vs. pre-RYGB	o
																						Edinburgh Hypoglycaemia Symptom Score: hypoglycaemia	post vs. pre-RYGB	o
																						Edinburgh Hypoglycaemia Symptom Score: normoglycaemia	post vs. pre-RYGB	o
CEREBRAL BLOOD FLOW
15O-H2O
Delparigi, 2004 b	VAS-hunger	post-OB-LCD vs. OB vs. NWC	o
	VAS-fullness	post-OB-LCD vs. OB vs. NWC	o
Delparigi, 2007 b	VAS-hunger: Fed-Fasted	post-OB-LCD vs. OB	o	VAS-desire to eat: Fed-Fasted	post-OB-LCD vs. OB	o	VAS-taste pleasantness	post-OB-LCD vs. OB	o				TFEQ-restraint	post-OB-LCD vs. OB	↑							VAS-taste sweetness	post-OB-LCD vs. OB	o
	VAS-prospective food consumption: Fed-Fasted	post-OB-LCD vs. OB	o										TFEQ-disinhibition	post-OB-LCD vs. OB	o							VAS-taste creaminess	post-OB-LCD vs. OB	o
	VAS-fullness: Fed-Fasted	post-OB-LCD vs. OB	o										TFEQ-hunger	post-OB-LCD vs. OB	o							VAS-thirst: Fed-Fasted	post-OB-LCD vs. OB	o
Le, 2007 b	VAS-hunger: Fasted	post-OB-LCD vs. OB vs. NWC	o	VAS-desire to eat: Fasted	post-OB-LCD vs. OB vs. NWC	o																VAS-thirst: Fasted	post-OB-LCD vs. OB vs. NWC	o
	VAS-hunger: Fed	post-OB-LCD vs. OB vs. NWC	o	VAS-desire to eat: Fed	post-OB-LCD vs. OB vs. NWC	o																VAS-thirst: Fed	post-OB-LCD vs. OB vs. NWC	o
	VAS-hunger: Fed-Fasted	post-OB-LCD vs. OB vs. NWC	o	VAS-desire to eat: Fed-Fasted	post-OB-LCD vs. OB vs. NWC	o																VAS-thirst: Fed-Fasted	post-OB-LCD vs. OB vs. NWC	o
	VAS-fullness: Fasted	post-OB-LCD vs. OB vs. NWC	o
	VAS-fullness: Fed	post-OB-LCD vs. OB vs. NWC	o
	VAS-fullness: Fed-Fasted	post-OB-LCD vs. OB vs. NWC	o
	VAS-prospective food consumption: Fasted	post-OB-LCD vs. OB vs. NWC	o
	VAS-prospective food consumption: Fed	post-OB-LCD vs. OB vs. NWC	o
	VAS-prospective food consumption: Fed-Fasted	post-OB-LCD vs. OB vs. NWC	o
Almby, 2021																						Trail Making Test: hypoglycaemia	post vs. pre-RYGB	↓
																						Trail Making Test: normoglycaemia	post vs. pre-RYGB	o
																						Digital Symbol Substitution Task: normoglycaemia	post vs. pre-RYGB	↑
																						Digital Symbol Substitution Task: hypoglycaemia	post vs. pre-RYGB	o
																						Edinburgh Hypoglycaemia Symptom Score: hypoglycaemia	post vs. pre-RYGB	o
																						Edinburgh Hypoglycaemia Symptom Score: normoglycaemia	post vs. pre-RYGB	o
Abbreviations:			Footnotes:
∆	change		a	same datasets
( )	trend		b	overlapping datasets
↑	increase or greater than		c	coordinates and all significant regions from whole brain analysis not reported
↓	decrease or less than
+ve	positive
11C-DASB	11C-3-amino-4-(2-dimethylaminomethyl-phenylsulfanyl)-benzonitrile
11C-MRB	11C-Methylreboxetine
123I-FP-CIT	123I-N-ω-fluoropropyl-2β-carbomethoxy-3β-(4-iodophenyl)nortropane
123I-IBZM	123I-Iodobenzamide
15O-H2O	15O-water
18F-FDG	18F-Fluorodeoxyglucose
ATQ	Adult Temprament Questionnaire
AUC	area under the curve
BDI-II	Beck Depression Inventory II
BES	Binge Eating Scale
BIS-II	Barratt Impulsiveness Scale-11
BR	breakfast
CBT	cognitive behavioural therapy
D	dinner
DEBQ	Dutch Eating Behaviour Questionnaire
EAH	Eating in absence of hunger
EAH	Eating in absence of hunger
EDEQ	Eating Disorders Examination Questionnaire
EHQ	Eating Hedonics Questionnaire
FCQ	Food Craving Questionnaire
GFCQ-S	General Food Craving Questionnaire-State
GFCQ-T	General Food Craving Questionnaire-Trait
LCD	low calorie diet
NOC	non-obese control
NT	no treatment
NWC	normal weight control (lean)
o	no or no difference/change
OB	obese
OW	overweight
PANAS	positive and negative affect scale
PET	positron emission tomography
RYGB	Roux-en-Y gastric bypass
SCL-90-R	Symptom Checklist-90-Revised
SST	somatostatin
STAI	State-Trait Anxiety Inventory
TEFQ	Three Factor Eating Questionnaire
VAS	visual analogue scales
VLCD	very low calorie diet
vs.	versus
VSG	vertical sleeve gastrectomy
YFAS	Yale Food Addiction Scale

## Sheet: S8. Assoc behavioural measures
Table S8. PET/SPECT association with behavioural measures								Global			Sub-cortical							Limbic			Hypothalamus-Brainstem			Insula	Cingulate					Frontal lobe				Motor/Sensory	Parietal lobe		Temporal lobe				Occipital lobe			Cerebellum
Author/Year	PET/SPECT paradigm	Measure	Methodology	State	Group effect	Food contrast	average all ROIs	Whole brain	Grey matter	Neocortex d	NAcc/VS	Caudate	Putamen	Pallidum / Globus pallidus	Striatum	Subcallosal gyrus	Thalamus	Amygdala	Hippocampus	PHG	Hypothalamus	Pituitary	Midbrain	Insula	Precuneus	Cuneus	ACC	MCC	PCC	PFC	dlPFC	Orbitofrontal cortex	Frontal operculum cortex	PostCG	Angular gyrus	Parietal lobule	Temporal lobe	Temporal pole	STG	MTG	Occipital lobe	Occipital pole	Lingual gyrus	CBM
Dopamine
11C-raclopride
Karlsson, 2016 a	o	BP	aROI	Fed	pre- or post-RYGB/VSG: correl. vs. eating behaviour (YFAS, DEBQ, FCQ)						o	o d	o
123I-IBZM
van der Zwaal, 2016 b	o	BP	aROI	Fasted	∆ RYGB (post-pre): correl. vs. ∆ GFCQ-S total (post-pre)										(+ ve)
					∆ RYGB (post-pre): correl. vs. ∆ GFCQ-T total (post-pre)										o
Serotonin
18F-altanserin and 11C-DASB
Haahr, 2015	o	BP	aROI	Fed: 18F-altanserin (5-HT2AR)	∆ (post-pre) RYGB: correl. vs. ∆ post-prandial AUC satiety VAS (post-pre)					o
			aROI	Fed: 11C-DASB (SERT)	∆ (post-pre) RYGB: correl. vs. ∆ post-prandial AUC satiety VAS (post-pre)		o c					incl. av.	incl. av.				incl. av.
Opioid
11C-carfentanil
Karlsson, 2016 a	o	BP	aROI	Fed	pre- or post-RYGB/VSG: correl. vs. eating behaviour (YFAS, DEBQ, FCQ)						o	o	o				o	o						o			o	o	o			o
Burghardt, 2015	o	BP	fROI	?	pre-OB-VLCD or post-OB-VLCD: correl. vs. hunger or craving																																	o
				Fasted-Fed	NWC: correl. ∆ (fasted-fed) vs. ∆ negative affect (fasted-fed)																																R - ve
					pre-OB-VLCD or post-OB-VLCD: correl. ∆ (fasted-fed) vs. ∆ negative affect (fasted-fed)																																o
Glucose metabolism
18F-FDG
Hunt, 2016	o	GU	fROI	Fed-Fasted	RYGB-saline/OB/NWC: correl. ∆ BGU (fed-fasted) vs. ad libitum FI (fasted)											[- ve] vCing E					[- ve] E	[- ve] F		[o] R D	[+ ve] LR G	[+ ve] R G			[+ ve] G		[+ve] R a A [o] R a/p CD	[+ve] R med A [o] L med B [o] R lat D	[o] R D		[+ ve] R H L I	[+ ve] L I			[+ ve] p R H	[+ ve] p R H		[+ ve] R H L I	[o] L J
					NWC: correl. ∆ BGU (fed-fasted) vs. ad libitum FI (fasted)											[-ve] vCing E					[- ve] E	[o] F		[o] R D	[o] LR G	[o] R G			[o] G		[o] R a A [+ ve] R a/p C [o] R a/p D	[o] R med A [o] L med B [o] R lat D	[o] R D		[o] R H L I	[o] L I			[o] p R H	[o] p R H		[o] R H L I	[o] L J
					OB: correl. ∆ BGU (fed-fasted) vs. ad libitum FI (fasted)											[o] vCing E					[o] E	[o] F		[o] R D	[o] LR G	[o] R G			[o] G		[o] R a A [o] R a/p C [o] R a/p D	[o] R med A [o] L med B [o] R lat D	[o] R D		[+ ve] R H L I	[+ ve] L I			[+ ve] p R H	[+ ve] p R H		[+ ve] R H L I	[o] L J
					RYGB-saline: correl. ∆ BGU (fed-fasted) vs. ad libitum FI (fasted)											[o] vCing E					[o] E	[o] F		[o] R D	[o] LR G	[o] R G			[o] G		[o] R a A [o] R a/p C [o] R a/p D	[o] R med A [o] L med B [o] R lat D	[o] R D		[o] R H L I	[o] L I			[o] p R H	[o] p R H		[o] R H L I	[o] L J
			fROI	Fed-Fasted	RYGB-saline/OB/NWC: correl. ∆ BGU (fed-fasted) vs. ∆ fullness (fed-fasted)											[o] vCing E					[o] E	[o] F		[o] R D	[o] LR G	[o] R G			[o] G		[o] R a A [o] R a/p C [o] R a/p D	[o] R med A [o] L med B [o] R lat D	[o] R D		[o] R H [- ve] L I	[- ve] L I			[o] p R H	[o] p R H		[o] R H [- ve] L I	[o] L J
					RYGB-saline/OB/NWC: correl. ∆ BGU (fed-fasted) vs. ∆ sickness (fed-fasted)											[o] vCing E					[o] E	[o] F		[o] R D	[- ve] LR G	[- ve] R G			[- ve] G		[o] R a A [o] R a/p C [o] R a/p D	[o] R med A [o] L med B [o] R lat D	[o] R D		[o] R H L I	[o] L I			[o] p R H	[o] p R H		[o] R H L I	[o] L J
Guzzardi, 2018	Food presentation	GU	aROI	Fasted	post- vs. pre-OW-LCD: high-YFAS	HE > NF						↓	(↓)				↓		↓		↓		↓							o	o	o		↓			↓				↓
	(picture, taste, odor)				post- vs. pre-OW-LCD: low-YFAS	HE > NF						o	o				o		o		o		o							o	o	o		o			o				o
					post-OW-LCD: high-YFAS vs. low-YFAS	HE > NF						o	o				o		o		o		o							o	o	o		o			o				o
					pre-OW-LCD: high-YFAS vs. low-YFAS	HE > NF						o	↑				↑		(↑)		↑		↑							o	o	o		(↑)			(↑)				↑
					pre-OW-LCD: high-YFAS vs. low-YFAS	HE						o	o				o		↑		o		o							o	o	o		o			o				o
					pre-OW-LCD: high-YFAS	HE > NF						↑	↑				↑		↑		↑		↑							↑	↑	↑		↑			↑				↑
					pre-OW-LCD: low-YFAS	HE > NF						↑	↑				↑		↑		↑		↑							↑	↑	↑		↑			↑				↑
					pre-OW-LCD: high-YFAS vs. low-YFAS	NF						o	o				o		o		o		o							o	o	o		o			o				o
					pre-OW-LCD high-YFAS: correl. vs. YFAS score	HE > NF						[o]	[o]				[o]		[o]		[o]		[o]							[o]	[o]	[- ve]		[o]			[o]				[o]
					pre-OW-LCD low-YFAS: correl. vs. YFAS score	HE > NF						[o]	[o]				[o]		[o]		[o]		[o]							[o]	[o]	[o]		[o]			[o]				[o]
					pre-OW-LCD high-YFAS: correl. vs. ∆ hunger (pre-post PET scan)	HE > NF						[o]	[o]				[o]		[o]		[o]		[o]							[o]	[o]	[- ve]		[o]			[o]				[o]
					pre-OW-LCD low-YFAS: correl. vs. ∆ hunger (pre-post PET scan)	HE > NF						[o]	[o]				[o]		[o]		[o]		[o]							[o]	[o]	[o]		[o]			[o]				[o]
					pre-OW-LCD high-YFAS or low-YFAS: correl. vs. hunger (pre or post PET scan)	HE > NF						[o]	[o]				[o]		[o]		[o]		[o]							[o]	[o]	[o]		[o]			[o]				[o]
					pre-OW-LCD high-YFAS: correl. vs. pleasantness visual, olfactory or gustatory cues	HE > NF						[o]	[o]				[o]		[o]		[o]		[o]							[o]	[o]	[o]		[o]			[o]				[o]
					pre-OW-LCD low-YFAS: correl. vs. pleasantness visual, olfactory or gustatory cues	HE > NF						[o]	[o]				[o]		[o]		[o]		[o]							[o]	[o]	[o]		[o]			[o]				[o]
					pre-OW-LCD high-YFAS: correl. vs. 24h dietary recall oligosaccharide intake (g)	HE > NF						[o]	[o]				[o]		[o]		[o]		[o]							[o]	[o]	[o]		[o]			[o]				[o]
					pre-OW-LCD low-YFAS: correl. vs. 24h dietary recall oligosaccharide intake (g)	HE > NF						[+ ve]	[o]				[+ ve]		[o]		[o]		[o]							[+ ve]	[o]	[o]		[+ ve]			[+ ve]				[o]
					pre-OW-LCD high-YFAS: correl. vs. 24h dietary recall lipid intake (%)	HE > NF						[o]	[o]				[+ ve]		[o]		[+ ve]		[+ ve]							[+ ve]	[o]	[+ ve]		[+ ve]			[+ ve]				[o]
					pre-OW-LCD low-YFAS: correl. vs. 24h dietary recall lipid intake (%)	HE > NF						[o]	[o]				[o]		[o]		[o]		[o]							[o]	[o]	[o]		[o]			[o]				[o]
					pre-OW-LCD high-YFAS: correl. vs. 24h dietary recall cholesterol intake (%)	HE > NF						[o]	[o]				[o]		[o]		[o]		[o]							[o]	[o]	[o]		[o]			[o]				[o]
					pre-OW-LCD low-YFAS: correl. vs. 24h dietary recall cholesterol intake (%)	HE > NF						[o]	[+ ve]				[+ ve]		[o]		[o]		[+ ve]							[+ ve]	[o]	[o]		[o]			[+ ve]				[+ ve]
					post-OW-LCD high-YFAS or low-YFAS: correl. vs. hunger (pre or post PET scan)	HE > NF						[o]	[o]				[o]		[o]		[o]		[o]							[o]	[o]	[o]		[o]			[o]				[o]
					post-OW-LCD high-YFAS or low-YFAS: correl. vs. pleasantness visual, olfactory or gustatory cues	HE > NF						[o]	[o]				[o]		[o]		[o]		[o]							[o]	[o]	[o]		[o]			[o]				[o]
					post-OW-LCD high-YFAS: correl. vs. 24h dietary recall oligosaccharide intake (g)	HE > NF						[o]	[o]				[+ ve]		[o]		[o]		[o]							[o]	[o]	[+ ve]		[+ ve]			[o]				[+ ve]
					post-OW-LCD low-YFAS: correl. vs. 24h dietary recall oligosaccharide intake (g)	HE > NF						[o]	[o]				[o]		[o]		[o]		[o]							[o]	[o]	[o]		[o]			[o]				[o]
					post-OW-LCD high-YFAS: correl. vs. 24h dietary recall lipid intake (%)	HE > NF						[o]	[o]				[o]		[o]		[o]		[o]							[o]	[o]	[o]		[o]			[o]				[o]
					post-OW-LCD low-YFAS: correl. vs. 24h dietary recall lipid intake (%)	HE > NF						[o]	[o]				[o]		[o]		[o]		[o]							[o]	[o]	[o]		[o]			[o]				[o]
					post-OW-LCD high-YFAS: correl. vs. 24h dietary recall cholesterol intake (%)	HE > NF						[o]	[o]				[o]		[o]		[o]		[o]							[o]	[o]	[o]		[o]			[o]				[o]
					post-OW-LCD low-YFAS: correl. vs. 24h dietary recall cholesterol intake (%)	HE > NF						[o]	[o]				[o]		[o]		[o]		[o]							[o]	[o]	[o]		[o]			[o]				[o]
Almby, 2021	o	GU	aROI	hypoglycaemia	pre- or post-RYGB: correl. vs. EHSS	n/a			o
				hypoglycaemia or normoglycaemia	pre- or post-RYGB: correl. vs. TMT or DSST				o
Cerebral blood flow
15O-H2O
Delparigi, 2004 b	Taste	CBF	fROI	Taste-Fasted	post-OB-LCD or OB or NWC: correl. vs. age, hunger or fullness ratings	HE vs. NF												o	o p					o mid					o
				Fed-Fasted	post-OB-LCD or OB or NWC: correl. vs. age, hunger or fullness ratings	n/a												o	o p					o mid					o
Delparigi, 2007 b	Taste	CBF	fROI	Taste-Fasted	post-OB-LCD/OB: correl. vs. TFEQ-restraint, - disinhibition, -hunger	HE vs. NF													o	o																					o
				Fed-Fasted	post-OB-LCD/OB: correl. vs. TFEQ-restraint	n/a							o																	[+ ve] d		[- ve]												[+ ve] a
				Fed-Fasted	post-OB-LCD/OB: correl. vs. TFEQ-disinhibition, -hunger	n/a
Almby, 2021	o	CBF	aROI	hypoglycaemia	post-RYGB: correl. vs. EHSS			[+ve]
				hypoglycaemia	post-RYGB correl. vs. DSTT or TMT			[+ve]				[+ve]	[+ve]	[+ve]					[+ve]
Abbreviations:				Footnotes:
∆	change			a	same datasets
-ve	negative			b	overlapping datasets
?	unknown			c	average caudate, putamen, thalamus
( )	trend			d	orbitofrontal cortex, medial inferior frontal cortex, superior frontal cortex, superior temporal cortex, medial inferior temporal cortex, sensory motor cortex, parietal cortex, occipital cortex
[ ]	uncorrected for multiple comparisons			A-J	regions with same capital letter are in same cluster, correlation uses average of whole cluster
↑	increase or greater than			A	ant DLFC (R), ant MFC (R), medial orbital cortex (R)
↓	decrease or less than			B	medial orbital cortex (L)
+ve	positive			C	ant, post DLFC (R)
+ve	positive			D	lateral orbital cortex (R), ant, post DLFC (R), frontal operculum cortex (R), insula cortex (R)
11C-DASB	11C-3-amino-4-(2-dimethylaminomethyl-phenylsulfanyl)-benzonitrile			E	hypothalamus (Baroncini), ventral cingulate subcallosal gyrus
123I-IBZM	123I-Iodobenzamide			F	pituitary
15O-H2O	15O-water			G	posterior cingulate gyrus, precuneus cortex (R, L), cuneus (R)
18F-FDG	18F-Fluorodeoxyglucose			H	angular gyrus (R), superior temporal gyrus posterior (R), middle temporal gyrus posterior (R), occipital pole (R)
5-HT2AR	serotonin 2A receptor			I	angular gyrus (L), Occipital pole (L), Parietal lobule (L)
a	anterior			J	lingual gyrus (L)
ACC	anterior cingulate cortex
aROI	anatomical regions of interest
AUC	area under the curve
av.	average
BGU	brain glucose uptake
BP	binding potential
CBF	cerebral blood flow
CBM	cerebellum
correl.	correlelation
d	dorsal
DEBQ	Dutch Eating Behaviour Questionnaire
dlPFC	dorsolateral prefrontal cortex
DSST	Digital Symbol Substitution Test
EHSS	Edinburgh Hypoglycaemic Symptom Score
FCQ	Food Craving Questionnaire
FI	food intake
fROI	functional regions of interest
g	gram
GFCQ-S	General Food Craving Questionnaire-State
GFCQ-T	General Food Craving Questionnaire-Trait
GU	glucose uptake
HE	high-energy food
incl.	including
L	left
lat	lateral
LCD	low calorie diet
MCC	middle cingulate cortex
med	medial
mid	middle
MTG	middle temporal gyrus
n/a	not applicable
Nacc	nucleus accumbens
NF	non-food
NWC	normal weight control (lean)
o	no or no difference/change
OB	obese
OW	overweight
p	posterior
PCC	posterior cingulate cortex
PET	positron emission tomography
PFC	prefrontal cortex
PHG	parahippocampal gyrus
PostCG	post-central gyrus
R	right
ROIs	regions of interest
RYGB	Roux-en-Y gastric bypass
SERT	serotonin transporter
SPECT	single-photon emission computerized tomography
STG	superior temporal gyrus
TEFQ	Three Factor Eating Questionnaire
TMT	trail making test
VAS	visual analogue scale
vCing	ventral cingulate
VLCD	very low calorie diet
VS	ventral striatum
vs.	versus
VSG	vertical sleeve gastrectomy
YFAS	Yale Food Addiction Scale

[truncated: 2 more sheets: S9. Blood measures, S10. Assoc blood measures]
